# Supplementary material for: Efficacy of Bifidobacterium animalis subsp. lactis BL-99 in the treatment of functional dyspepsia: a randomized placebo-controlled clinical trial
Source: Nat Commun. 2024 Jan 3;15:227. doi: 10.1038/s41467-023-44292-x (PMC10764899; doi:10.1038/s41467-023-44292-x)
Supplement: Supplementary file 4 — Source Data [file 41467_2023_44292_MOESM4_ESM.xlsx]

## Sheet: Table1
ID	Group	gender	age	heigh	weigh	BMI	Recruited from CCMU	Recruited from CPLAGH	V1-Postprandial fullness score	V1-Early satiety score	V1-PDS score	V1-Epigastric pain score	V1-Epigastric burning score	V1-EPS score	V1-FD score
328	Placebo	1	56	1.78	98	30.9304	√	×	2	2	2	0	2	1	1.5
329	Placebo	1	60	1.68	75	29.2969	×	√	2	0	1	2	0	1	1
149	Placebo	1	32	1.7	80	31.25	√	×	3	3	3	3	3	3	3
151	Placebo	1	41	1.75	75	29.2969	√	×	3	3	3	3	3	3	3
152	Placebo	1	26	1.78	65	25.3906	√	×	3	3	3	3	3	3	3
156	Placebo	1	57	1.7	65	25.3906	×	√	3	3	3	3	3	3	3
210	Placebo	1	23	1.75	65	25.3906	√	×	2	0	1	2	0	1	1
211	Placebo	1	23	1.75	70	27.3438	×	√	2	2	2	0	0	0	1
213	Placebo	1	56	1.7	80	31.25	√	×	2	2	2	2	2	2	2
214	Placebo	1	35	1.75	73	28.5156	√	×	2	2	2	0	0	0	1
140	Placebo	0	48	1.63	72	27.0993	×	√	2	2	2	0	0	0	1
216	Placebo	1	36	1.85	150	29.2969	√	×	2	0	1	0	0	0	0.5
217	Placebo	0	47	1.5	54	21.0938	√	×	2	0	1	0	0	0	0.5
178	Placebo	0	30	1.63	54	20.32	√	×	1	0	0.5	0	1	0.5	0.5
183	Placebo	0	55	1.58	64	25.64	√	×	2	0	1	0	0	0	0.5
220	Placebo	0	45	0.59	70	27.3438	×	√	2	2	2	0	2	1	1.5
221	Placebo	0	60	1.63	69	26.9531	×	√	2	3	2.5	0	3	1.5	2
222	Placebo	0	59	1.6	58	22.6562	√	×	2	2	2	2	3	2.5	2.25
141	Placebo	0	38	1.5	60	26.6667	√	×	3	3	3	3	3	3	3
224	Placebo	0	56	1.6	60	23.4375	√	×	2	0	1	0	0	0	0.5
225	Placebo	0	60	1.57	46	17.9688	×	√	3	3	3	0	3	1.5	2.25
203	Placebo	1	50	1.8	85	26.23	×	√	2	2	2	2	2	2	2
227	Placebo	0	42	1.7	74	28.9062	×	√	3	0	1.5	0	0	0	0.75
228	Placebo	0	55	1.55	60	23.4375	√	×	0	2	1	0	2	1	1
229	Placebo	0	59	1.58	73	28.5156	√	×	3	3	3	2	0	1	2
230	Placebo	0	57	1.53	57	22.2656	√	×	2	2	2	2	2	2	2
231	Placebo	0	58	1.61	69	26.9531	×	√	3	3	3	2	3	2.5	2.75
232	Placebo	0	48	1.6	52	20.3125	√	×	0	2	1	0	2	1	1
233	Placebo	0	58	1.59	60	23.4375	√	×	2	3	2.5	0	3	1.5	2
207	Placebo	0	60	1.65	71	26.08	×	√	2	2	2	2	2	2	2
235	Placebo	0	57	1.6	70	27.3438	√	×	3	3	3	2	2	2	2.5
236	Placebo	1	45	1.69	75	29.2969	√	×	3	2	2.5	3	3	3	2.75
237	Placebo	0	58	1.58	60	23.4375	√	×	1	1	1	0	0	0	0.5
238	Placebo	0	39	1.6	80	31.25	√	×	2	2	2	0	0	0	1
239	Placebo	0	56	1.67	70	27.3438	√	×	0	2	1	0	3	1.5	1.25
240	Placebo	0	60	1.57	49	19.1406	×	√	3	0	1.5	2	2	2	1.75
142	Placebo	0	45	1.6	67	26.1719	×	√	3	3	3	3	3	3	3
143	Placebo	0	52	1.65	67	26.1719	√	×	2	0	1	0	2	1	1
144	Placebo	0	50	1.6	65	25.3906	×	√	1	2	1.5	1	0	0.5	1
318	Placebo	0	60	1.67	60	21.5139	×	√	2	2	2	2	2	2	2
319	Placebo	0	56	1.55	43	17.898	×	√	2	2	2	0	0	0	1
320	Placebo	0	60	1.6	55	21.4844	√	×	2	2	2	0	2	1	1.5
321	Placebo	0	57	1.6	53	21.0938	√	×	1	2	1.5	0	2	1	1.25
325	Placebo	0	55	1.6	70	27.3438	√	×	2	2	2	0	0	0	1
326	Placebo	0	43	1.56	48	18.75	×	√	2	2	2	0	0	0	1
157	Placebo	0	54	1.53	52	20.3125	×	√	2	0	1	0	1	0.5	0.75
158	Placebo	0	57	1.53	46	17.9688	√	×	3	3	3	3	3	3	3
159	Placebo	0	56	1.56	55	21.4844	×	√	3	3	3	3	3	3	3
160	Placebo	0	58	1.63	70	27.3438	√	×	1	1	1	1	0	0.5	0.75
330	Placebo	0	58	1.52	65	25.3906	×	√	2	0	1	0	0	0	0.5
172	Positive_control	1	60	1.72	70	27.3438	√	×	3	3	3	3	3	3	3
150	Positive_control	1	59	1.72	80	31.25	×	√	3	3	3	3	3	3	3
309	Positive_control	0	59	1.63	57	21.4536	√	×	2	2	2	2	2	2	2
333	Positive_control	0	59	1.53	49	19.5312	√	×	2	2	2	0	0	0	1
349	Positive_control	0	59	1.6	57	22.6562	√	×	2	2	2	2	2	2	2
351	Positive_control	0	59	1.66	77	30.0781	√	×	2	2	2	0	2	1	1.5
296	Positive_control	0	58	1.6	52	20.3125	×	√	2	2	2	2	3	2.5	2.25
304	Positive_control	0	58	1.6	60	23.4375	√	×	2	2	2	2	2	2	2
315	Positive_control	0	58	1.7	70	24.2215	×	√	2	2	2	2	2	2	2
316	Positive_control	1	58	1.75	90	29.3878	√	×	2	2	2	2	2	2	2
184	Positive_control	0	58	1.6	70	27.3438	√	×	3	3	3	3	3	3	3
249	Positive_control	0	58	1.62	80	31.25	√	×	2	2	2	2	0	1	1.5
336	Positive_control	0	58	1.52	55	21.4844	×	√	2	2	2	0	2	1	1.5
348	Positive_control	0	58	1.69	60	23.4375	√	×	2	2	2	2	0	1	1.5
365	Positive_control	0	58	1.6	75	29.2969	×	√	2	2	2	0	0	0	1
307	Positive_control	0	57	1.65	63	23.1405	×	√	2	2	2	0	0	0	1
317	Positive_control	0	57	1.57	61	24.7475	×	√	2	0	1	0	2	1	1
335	Positive_control	0	57	1.7	85	33.5938	√	×	2	2	2	0	0	0	1
344	Positive_control	0	57	1.55	51	20.0781	×	√	2	0	1	0	2	1	1
154	Positive_control	1	56	1.65	65	25.3906	×	√	3	2	2.5	3	3	3	2.75
299	Positive_control	0	56	1.57	45	18.2563	√	×	2	2	2	2	2	2	2
302	Positive_control	0	56	1.56	55	21.4844	√	×	2	2	2	0	0	0	1
310	Positive_control	0	56	1.6	55	21.4844	√	×	2	2	2	0	0	0	1
324	Positive_control	0	56	1.57	58	22.8516	√	×	2	2	2	2	2	2	2
346	Positive_control	0	56	1.67	67.8	26.5625	×	√	2	1	1.5	0	2	1	1.25
136	Positive_control	1	55	1.7	68	27.5873	√	×	2	2	2	2	2	2	2
306	Positive_control	0	55	1.56	60	24.6548	√	×	2	2	2	0	2	1	1.5
311	Positive_control	0	55	1.51	51	22.3674	×	√	0	2	1	2	0	1	1
345	Positive_control	0	55	1.56	44	17.3828	×	√	2	2	2	0	2	1	1.5
350	Positive_control	0	55	1.605	52	20.3125	×	√	2	2	2	0	2	1	1.5
308	Positive_control	0	54	1.6	65	25.3906	×	√	2	2	2	2	2	2	2
313	Positive_control	0	54	1.59	67	26.5021	√	×	2	2	2	0	0	0	1
347	Positive_control	1	54	1.78	62	32.0312	×	√	2	2	2	2	2	2	2
300	Positive_control	1	53	1.7	60	20.7612	√	×	2	2	2	0	2	1	1.5
215	Positive_control	0	52	1.56	51	20.9566	×	√	2	2	2	0	0	0	1
301	Positive_control	0	52	1.6	75	29.2969	√	×	2	2	2	0	0	0	1
352	Positive_control	0	52	1.58	65	26.9531	√	×	2	2	2	0	0	0	1
298	Positive_control	0	51	1.56	64	26.2985	√	×	2	2	2	2	2	2	2
137	Positive_control	0	49	1.63	70	27.3438	√	×	2	2	2	2	2	2	2
303	Positive_control	0	49	1.6	75	29.2969	√	×	0	2	1	2	2	2	1.5
148	Positive_control	0	47	1.63	66	25.7812	√	×	3	3	3	3	3	3	3
340	Positive_control	1	46	1.66	68	26.5625	×	√	2	2	2	0	3	1.5	1.75
175	Positive_control	0	45	1.6	55	21.4844	√	×	2	1	1.5	0	0	0	0.75
223	Positive_control	1	43	1.75	73	28.5156	×	√	2	0	1	2	0	1	1
357	Positive_control	1	42	1.67	65	25.3906	√	×	2	2	2	1	2	1.5	1.75
334	Positive_control	0	40	1.6	50	19.5312	√	×	2	2	2	0	0	0	1
332	Positive_control	0	36	1.62	65	25.3906	√	×	2	2	2	0	2	1	1.5
341	Positive_control	0	35	1.63	48	18.75	√	×	2	2	2	2	0	1	1.5
312	Positive_control	1	60	1.8	80	24.6914	√	×	2	2	2	0	2	1	1.5
342	Positive_control	1	60	1.65	60	23.4375	√	×	0	2	1	0	2	1	1
362	BL-99_low	0	59	1.65	68	26.5625	√	×	2	2	2	0	2	1	1.5
168	BL-99_low	0	59	1.56	52	21.3675	√	×	2	1	1.5	2	2	2	1.75
169	BL-99_low	0	50	1.6	61	23.8281	√	×	0	2	1	0	2	1	1
170	BL-99_low	0	57	1.58	65	25.3906	×	√	3	3	3	3	3	3	3
171	BL-99_low	1	52	1.6	75	29.2969	×	√	2	0	1	0	0	0	0.5
173	BL-99_low	1	58	1.65	70	27.3438	√	×	2	2	2	0	2	1	1.5
174	BL-99_low	0	51	1.6	70	27.3438	×	√	3	3	3	3	3	3	3
176	BL-99_low	0	41	1.69	65	25.3906	√	×	2	2	2	0	1	0.5	1.25
177	BL-99_low	1	58	1.75	80	31.25	√	×	3	3	3	3	3	3	3
180	BL-99_low	1	56	1.62	70	27.3438	√	×	2	2	2	0	2	1	1.5
181	BL-99_low	0	47	1.6	70	27.3438	√	×	2	3	2.5	2	2	2	2.25
182	BL-99_low	1	34	1.75	65	25.3906	√	×	3	3	3	3	3	3	3
163	BL-99_low	0	40	1.6	80	31.25	×	√	3	3	3	3	3	3	3
219	BL-99_low	1	59	1.72	80	31.25	×	√	1	1	1	0	3	1.5	1.25
241	BL-99_low	0	31	1.7	56	21.875	×	√	2	0	1	0	1	0.5	0.75
242	BL-99_low	0	54	1.55	70	29.1363	√	×	2	0	1	2	2	2	1.5
243	BL-99_low	1	24	1.7	72	28.125	√	×	0	2	1	0	0	0	0.5
245	BL-99_low	0	38	1.6	47	18.3594	√	×	2	2	2	0	0	0	1
246	BL-99_low	0	52	1.5	55	21.4844	√	×	2	2	2	2	0	1	1.5
247	BL-99_low	0	55	1.45	55	21.4844	√	×	2	2	2	2	0	1	1.5
164	BL-99_low	0	40	1.63	83	31.2394	√	×	1	1	1	2	2	2	1.5
248	BL-99_low	0	60	1.57	75	29.2969	×	√	2	2	2	2	2	2	2
226	BL-99_low	0	42	1.56	60	24.65	√	×	2	0	1	0	0	0	0.5
234	BL-99_low	1	58	1.7	68	23.53	×	√	2	2	2	2	2	2	2
252	BL-99_low	0	59	1.61	80	31.25	√	×	0	2	1	0	2	1	1
253	BL-99_low	1	44	1.8	85	33.2031	×	√	0	2	1	0	1	0.5	0.75
165	BL-99_low	0	57	1.6	51	19.9219	×	√	2	0	1	2	0	1	1
255	BL-99_low	0	60	1.65	65	25.3906	√	×	2	3	2.5	0	3	1.5	2
256	BL-99_low	0	58	1.64	60	23.4375	√	×	3	3	3	0	3	1.5	2.25
257	BL-99_low	1	59	1.7	60	23.4375	√	×	2	2	2	0	2	1	1.5
258	BL-99_low	0	55	1.7	85	29.4118	√	×	3	3	3	0	2	1	2
259	BL-99_low	0	46	1.58	55	21.4844	√	×	3	3	3	0	3	1.5	2.25
260	BL-99_low	0	58	1.58	62	24.2188	√	×	3	3	3	3	2	2.5	2.75
261	BL-99_low	0	48	1.56	56	21.875	√	×	2	0	1	0	0	0	0.5
262	BL-99_low	0	58	1.6	54	21.0938	×	√	2	2	2	0	2	1	1.5
263	BL-99_low	0	58	1.62	68	25.9107	×	√	0	3	1.5	0	0	0	0.75
264	BL-99_low	0	57	1.63	65	25.3906	×	√	2	2	2	2	2	2	2
265	BL-99_low	0	58	1.59	59	23.0469	√	×	3	3	3	0	2	1	2
266	BL-99_low	1	58	1.8	88	34.375	×	√	0	1	0.5	0	2	1	0.75
267	BL-99_low	0	60	1.62	89	34.7656	√	×	3	3	3	0	3	1.5	2.25
268	BL-99_low	0	59	1.52	50	19.5312	×	√	3	0	1.5	0	0	0	0.75
250	BL-99_low	1	49	1.66	52	18.87	×	√	1	2	1.5	2	0	1	1.25
166	BL-99_low	0	55	1.5	45	17.5781	×	√	3	3	3	3	3	3	3
355	BL-99_low	0	58	1.63	65	25.3906	√	×	2	2	2	2	0	1	1.5
358	BL-99_low	1	43	1.65	65	25.3906	×	√	2	2	2	2	2	2	2
359	BL-99_low	0	45	1.57	90	35.1562	√	×	2	2	2	0	0	0	1
360	BL-99_low	0	44	1.53	52	20.7031	×	√	2	2	2	0	0	0	1
167	BL-99_low	0	48	1.6	60	23.4375	×	√	2	2	2	2	2	2	2
361	BL-99_low	0	57	1.63	64	25.3906	√	×	2	2	2	0	0	0	1
364	BL-99_low	0	54	1.56	57	22.2656	√	×	2	2	2	2	2	2	2
192	BL-99_high	1	34	1.62	75	29.2969	√	×	3	3	3	3	3	3	3
393	BL-99_high	0	60	1.57	63	24.6094	√	×	2	2	2	2	2	2	2
193	BL-99_high	0	50	1.6	60	23.4375	×	√	2	2	2	1	2	1.5	1.75
194	BL-99_high	0	55	1.56	62	24.2188	√	×	3	2	2.5	2	3	2.5	2.5
195	BL-99_high	1	36	1.7	70	27.3438	√	×	3	3	3	3	3	3	3
199	BL-99_high	1	25	1.85	92	26.8809	×	√	3	3	3	3	3	3	3
200	BL-99_high	1	60	1.75	65	21.2245	×	√	3	3	3	1	3	2	2.5
201	BL-99_high	0	44	1.5	75	29.2969	√	×	3	3	3	3	3	3	3
251	BL-99_high	0	24	1.58	78	31.24	√	×	2	2	2	2	2	2	2
204	BL-99_high	1	57	1.73	73	28.5156	√	×	2	1	1.5	1	1	1	1.25
205	BL-99_high	0	48	1.6	80	31.25	√	×	3	3	3	3	3	3	3
186	BL-99_high	0	58	1.54	65	27.4077	×	√	3	3	3	3	3	3	3
269	BL-99_high	0	46	1.56	60	24.65	√	×	1	1	1	1	0	0.5	0.75
271	BL-99_high	0	60	1.5	52	20.3125	×	√	2	0	1	2	2	2	1.5
272	BL-99_high	0	42	1.66	65	25.3906	√	×	3	2	2.5	0	1	0.5	1.5
273	BL-99_high	0	41	1.59	63	24.9199	√	×	2	2	2	0	0	0	1
274	BL-99_high	1	36	1.83	75	29.2969	√	×	2	2	2	2	0	1	1.5
275	BL-99_high	0	59	1.5	48	21.3333	√	×	2	0	1	2	2	2	1.5
276	BL-99_high	1	45	1.73	75	29.2969	√	×	2	2	2	2	0	1	1.5
277	BL-99_high	0	27	1.6	48	18.75	×	√	2	0	1	0	0	0	0.5
278	BL-99_high	0	60	1.61	55	21.4844	×	√	2	2	2	0	0	0	1
279	BL-99_high	0	58	1.62	56	21.875	×	√	3	3	3	0	3	1.5	2.25
280	BL-99_high	0	57	1.59	68	26.5625	×	√	3	0	1.5	0	2	1	1.25
188	BL-99_high	0	30	1.6	50	19.5312	√	×	2	0	1	0	2	1	1
282	BL-99_high	0	58	1.65	50	18.3655	×	√	2	2	2	0	2	1	1.5
283	BL-99_high	1	58	1.66	57	20.6852	√	×	2	2	2	0	2	1	1.5
284	BL-99_high	0	57	1.52	52	22.5069	√	×	2	0	1	0	2	1	1
285	BL-99_high	0	58	1.58	64	25.6369	×	√	2	2	2	0	2	1	1.5
286	BL-99_high	0	56	1.58	55	22.0317	×	√	2	2	2	2	2	2	2
287	BL-99_high	0	58	1.66	82	29.7576	×	√	2	3	2.5	2	2	2	2.25
288	BL-99_high	0	58	1.6	70	27.3438	√	×	3	3	3	2	3	2.5	2.75
189	BL-99_high	0	48	1.55	75	29.2969	√	×	3	3	3	2	3	2.5	2.75
289	BL-99_high	0	59	1.6	52	20.3125	×	√	3	3	3	0	3	1.5	2.25
290	BL-99_high	1	57	1.75	100	32.6531	√	×	2	0	1	0	3	1.5	1.25
291	BL-99_high	0	59	1.63	57	21.4536	√	×	3	3	3	2	2	2	2.5
292	BL-99_high	0	55	1.65	60	22.0386	×	√	2	2	2	2	0	1	1.5
293	BL-99_high	0	58	1.56	55	22.6003	×	√	2	2	2	0	3	1.5	1.75
294	BL-99_high	0	58	1.6	70	27.3438	×	√	3	3	3	0	2	1	2
295	BL-99_high	1	59	1.74	75	24.7721	√	×	3	2	2.5	2	3	2.5	2.5
190	BL-99_high	0	33	1.6	61	23.8281	√	×	2	2	2	2	3	2.5	2.25
191	BL-99_high	1	54	1.63	63	24.6094	√	×	0	2	1	0	2	1	1
386	BL-99_high	0	60	1.55	64	25	×	√	2	2	2	2	2	2	2
387	BL-99_high	0	56	1.65	65	25.3906	√	×	2	2	2	2	2	2	2
391	BL-99_high	1	50	1.66	66	25.7812	√	×	2	2	2	2	2	2	2
392	BL-99_high	0	22	1.62	56	22.2656	√	×	0	2	1	2	0	1	1
388	BL-99_high	1	41	1.7	79	30.4688	√	×	2	2	2	2	2	2	2
389	BL-99_high	0	58	1.65	61	47.6562	×	√	2	2	2	0	1	0.5	1.25
373	BL-99_high	0	59	1.62	69	26.9531	√	×	2	2	2	2	2	2	2
374	BL-99_high	0	59	1.6	74	28.5156	√	×	2	2	2	2	2	2	2
202	BL-99_high	0	50	1.56	48	18.75	√	×	2	2	2	2	2	2	2

## Sheet: Table 2, Supp. Table 2-7-ITT
ID	Group	group_1	group_2	group_3	gender	BMI	V1_postprandial fullness	V1_early satiation	V1_epigastric pain	V1_epigastric burning	V1_PDS	V1_EPS	V1_FD score	V2_postprandial fullness	V2_early satiation	V2_epigastric pain	V2_epigastric burning	V2PDS	V2EPS	V2_FD score	V3_postprandial fullness	V3_early satiation	V3_epigastric pain	V3_epigastric burning	V3PDS	V3EPS	V3_FD score	V4_postprandial fullness	V4_early satiation	V4_epigastric pain	V4_epigastric burning	V4PDS	V4EPS	V4_FD score	V5_postprandial fullness	V5_early satiation	V5_epigastric pain	V5_epigastric burning	V5PDS	V5EPS	V5_FD score	(V1PDS-V2PDS)＞0.5,output=1	(V1PDS-V3PDS)＞0.5,output=1	(V1PDS-V4PDS)＞0.5,output=1	(V1PDS-V5PDS)＞0.5,output=1	(V1EPS-V2EPS)＞0.5,output=1	(V1EPS-V3EPS)＞0.5,output=1	(V1EPS-V4EPS)＞0.5,output=1	(V1EPS-V5EPS)＞0.5,output=1
328	Placebo	1	4	3	1	30.9304	2	2	0	2	2	1	1.5	0	0	0	0	0	0	0	0	0	0	0	0	0	0	0	0	0	0	1	0	0.5	1	1	1	1	1	1	1	1	1	1	1	1	1	1	0
329	Placebo	1	4	3	1	29.2969	2	0	2	0	1	1	1	2	1	0	2	1.5	1	1.25	2	1	2	1	1.5	1.5	1.5	0	2	0	0	1	0	0.5	1	1	1	1	1	1	1	0	0	0	0	0	0	1	0
149	Placebo	1	4	3	1	31.25	3	3	3	3	3	3	3	2	0	0	0	1	0	0.5	2	0	2	0	1	1	1	0	0	0	0	0	0	0	3	2	3	2	2.5	2.5	2.5	1	1	1	0	1	1	1	0
151	Placebo	1	4	3	1	29.2969	3	3	3	3	3	3	3	0	0	0	0	0	0	0	0	0	0	0	0	0	0	0	0	0	0	1	1	1	1	1	3	2	1	2.5	1.75	1	1	1	1	1	1	1	0
152	Placebo	1	4	3	1	25.3906	3	3	3	3	3	3	3	0	0	0	0	0	0	0	0	0	0	0	0	0	0	0	0	0	0	1	0	0.5	2	3	2	2	2.5	2	2.25	1	1	1	0	1	1	1	1
156	Placebo	1	4	3	1	25.3906	3	3	3	3	3	3	3	0	0	0	0	0	0	0	0	0	0	0	0	0	0	0	0	0	0	1	1	1	2	1	2	3	1.5	2.5	2	1	1	1	1	1	1	1	0
210	Placebo	1	4	3	1	25.3906	2	0	2	0	1	1	1	2	0	0	0	1	0	0.5	1	0	0	0	0.5	0	0.25	2	0	0	2	1	1	1	1	1	1	1	1	1	1	0	0	0	0	1	1	0	0
211	Placebo	1	4	3	1	27.3438	2	2	0	0	2	0	1	2	2	0	0	2	0	1	0	2	0	0	1	0	0.5	2	2	0	2	2	1	1.5	3	3	3	1	3	2	2.5	0	1	0	0	0	0	0	0
213	Placebo	1	4	3	1	31.25	2	2	2	2	2	2	2	2	2	0	2	2	1	1.5	0	0	0	0	0	0	0	1	0	1	1	0.5	1	0.75	3	3	1	1	3	1	2	0	1	1	0	1	1	1	1
214	Placebo	1	4	3	1	28.5156	2	2	0	0	2	0	1	2	2	0	0	2	0	1	0	0	0	0	0	0	0	0	0	0	0	1	0	0.5	3	2	3	2	2.5	2.5	2.5	0	1	1	0	0	0	0	0
140	Placebo	1	4	3	0	27.0993	2	2	0	0	2	0	1	0	0	0	0	0	0	0	2	0	0	0	1	0	0.5	2	2	0	2	2	1	1.5	1	2	3	3	1.5	3	2.25	1	1	0	0	0	0	0	0
216	Placebo	1	4	3	1	29.2969	2	0	0	0	1	0	0.5	0	0	0	0	0	0	0	0	0	0	0	0	0	0	2	1	0	2	1.5	1	1.25	2	1	1	1	1.5	1	1.25	1	1	0	0	0	0	0	0
217	Placebo	1	4	3	0	21.0938	2	0	0	0	1	0	0.5	2	2	0	0	2	0	1	0	0	0	1	0	0.5	0.25	0	0	0	0	1	0	0.5	2	2	2	2	2	2	2	0	1	0	0	0	0	0	0
178	Placebo	1	4	3	0	20.32	1	0	0	1	0.5	0.5	0.5	2	0	0	0	1	0	0.5	0	0	0	0	0	0	0	0	0	0	0	0	0	0	1	1	1	1	1	1	1	0	0	0	0	0	0	0	0
183	Placebo	1	4	3	0	25.64	2	0	0	0	1	0	0.5	2	0	2	0	1	1	1	2	0	2	0	1	1	1	1	0	1	1	0.5	1	0.75	3	1	1	1	2	1	1.5	0	0	0	0	0	0	0	0
220	Placebo	1	4	3	0	27.3438	2	2	0	2	2	1	1.5	0	0	0	1	0	0.5	0.25	0	0	0	0	0	0	0	0	0	0	0	1	0	0.5	3	1	3	1	2	2	2	1	1	1	0	0	1	1	0
221	Placebo	1	4	3	0	26.9531	2	3	0	3	2.5	1.5	2	0	0	0	0	0	0	0	0	0	0	2	0	1	0.5	0	0	0	0	0	0	0	2	3	3	3	2.5	3	2.75	1	1	1	0	1	0	1	0
222	Placebo	1	4	3	0	22.6562	2	2	2	3	2	2.5	2.25	1	0	0	2	0.5	1	0.75	2	0	2	2	1	2	1.5	2	0	2	2	1	2	1.5	1	3	3	1	2	2	2	1	1	1	0	1	0	0	0
141	Placebo	1	4	3	0	26.6667	3	3	3	3	3	3	3	2	2	2	2	2	2	2	0	0	0	0	0	0	0	2	0	0	2	1	1	1	2	2	2	2	2	2	2	1	1	1	1	1	1	1	1
224	Placebo	1	4	3	0	23.4375	2	0	0	0	1	0	0.5	2	2	0	0	2	0	1	2	0	0	0	1	0	0.5	0	0	0	0	0	0	0	3	3	3	3	3	3	3	0	0	1	0	0	0	0	0
225	Placebo	1	4	3	0	17.9688	3	3	0	3	3	1.5	2.25	2	0	0	2	1	1	1	2	2	2	2	2	2	2	2	2	2	2	2	2	2	2	1	1	1	1.5	1	1.25	1	1	1	1	0	0	0	0
203	Placebo	1	4	3	1	26.23	2	2	2	2	2	2	2	2	2	0	2	2	1	1.5	0	0	0	0	0	0	0	0	0	0	0	1	0	0.5	1	1	1	1	1	1	1	0	1	1	1	1	1	1	1
227	Placebo	1	4	3	0	28.9062	3	0	0	0	1.5	0	0.75	0	0	0	0	0	0	0	0	0	0	0	0	0	0	0	0	0	0	0	0	0	1	2	2	1	1.5	1.5	1.5	1	1	1	0	0	0	0	0
228	Placebo	1	4	3	0	23.4375	0	2	0	2	1	1	1	0	0	0	0	0	0	0	0	2	0	0	1	0	0.5	0	0	0	0	0	0	0	2	2	2	2	2	2	2	1	0	1	0	1	1	1	0
229	Placebo	1	4	3	0	28.5156	3	3	2	0	3	1	2	0	0	0	1	0	0.5	0.25	1	0	0	0	0.5	0	0.25	2	0	0	2	1	0	0.5	2	1	2	2	1.5	2	1.75	1	1	1	1	0	1	1	0
230	Placebo	1	4	3	0	22.2656	2	2	2	2	2	2	2	0	0	0	0	0	0	0	0	0	0	0	0	0	0	0	0	0	0	1	1	1	3	1	1	2	2	1.5	1.75	1	1	1	0	1	1	1	0
231	Placebo	1	4	3	0	26.9531	3	3	2	3	3	2.5	2.75	0	0	0	0	0	0	0	2	2	0	0	2	0	1	0	0	0	0	0	0	0	1	2	1	1	1.5	1	1.25	1	1	1	1	1	1	1	1
232	Placebo	1	4	3	0	20.3125	0	2	0	2	1	1	1	0	0	0	0	0	0	0	0	2	0	0	1	0	0.5	0	0	0	0	0	0	0	3	2	3	3	2.5	3	2.75	1	0	1	0	1	1	1	0
233	Placebo	1	4	3	0	23.4375	2	3	0	3	2.5	1.5	2	2	2	2	2	2	2	2	2	2	2	0	2	1	1.5	2	0	2	2	1	2	1.5	3	3	3	3	3	3	3	0	0	1	0	0	0	0	0
207	Placebo	1	4	3	0	26.08	2	2	2	2	2	2	2	2	0	0	0	1	0	0.5	0	2	0	2	1	1	1	0	0	0	0	0	1	0.5	2	2	2	2	2	2	2	1	1	1	0	1	1	1	0
235	Placebo	1	4	3	0	27.3438	3	3	2	2	3	2	2.5	0	0	0	0	0	0	0	2	0	0	0	1	0	0.5	0	0	0	0	0	0	0	2	2	1	2	2	1.5	1.75	1	1	1	1	1	1	1	0
236	Placebo	1	4	3	1	29.2969	3	2	3	3	2.5	3	2.75	0	0	0	0	0	0	0	0	0	0	0	0	0	0	0	0	0	0	0	1	0.5	1	1	2	3	1	2.5	1.75	1	1	1	1	1	1	1	0
237	Placebo	1	4	3	0	23.4375	1	1	0	0	1	0	0.5	0	0	0	0	0	0	0	1	0	0	0	0.5	0	0.25	0	0	0	0	0	0	0	2	1	2	1	1.5	1.5	1.5	1	0	1	0	0	0	0	0
238	Placebo	1	4	3	0	31.25	2	2	0	0	2	0	1	0	0	0	1	0	0.5	0.25	0	0	0	2	0	1	0.5	0	0	0	0	0	0	0	1	1	1	2	1	1.5	1.25	1	1	1	1	0	0	0	0
239	Placebo	1	4	3	0	27.3438	0	2	0	3	1	1.5	1.25	0	2	0	0	1	0	0.5	0	2	2	0	1	1	1	0	2	0	0	1	0	0.5	2	1	2	3	1.5	2.5	2	0	0	0	0	1	0	1	0
240	Placebo	1	4	3	0	19.1406	3	0	2	2	1.5	2	1.75	2	0	2	0	1	1	1	0	2	0	0	1	0	0.5	0	0	2	0	0	1	0.5	2	2	2	2	2	2	2	0	0	1	0	1	1	1	0
142	Placebo	1	4	3	0	26.1719	3	3	3	3	3	3	3	2	0	0	0	1	0	0.5	0	0	0	0	0	0	0	0	0	0	0	0	0	0	4	4	4	4	4	4	4	1	1	1	0	1	1	1	0
143	Placebo	1	4	3	0	26.1719	2	0	0	2	1	1	1	1	0	1	0	0.5	0.5	0.5	0	0	0	0	0	0	0	0	0	0	0	0	0	0	3	3	2	2	3	2	2.5	0	1	1	0	0	1	1	0
144	Placebo	1	4	3	0	25.3906	1	2	1	0	1.5	0.5	1	2	0	0	0	1	0	0.5	0	0	0	0	0	0	0	0	0	0	0	1	0	0.5	3	3	3	1	3	2	2.5	0	1	0	0	0	0	0	0
318	Placebo	1	4	3	0	21.5139	2	2	2	2	2	2	2	0	0	0	0	0	0	0	0	0	0	0	0	0	0	0	0	0	0	0	0	0	2	2	2	2	2	2	2	1	1	1	0	1	1	1	0
319	Placebo	1	4	3	0	17.898	2	2	0	0	2	0	1	2	0	0	0	1	0	0.5	2	2	0	0	2	0	1	0	0	0	0	0	0	0	3	3	3	3	3	3	3	1	0	1	0	0	0	0	0
320	Placebo	1	4	3	0	21.4844	2	2	0	2	2	1	1.5	2	0	0	0	1	0	0.5	0	0	0	0	0	0	0	0	0	0	0	0	0	0	3	3	3	3	3	3	3	1	1	1	0	1	1	1	0
321	Placebo	1	4	3	0	21.0938	1	2	0	2	1.5	1	1.25	0	0	0	0	0	0	0	0	0	0	0	0	0	0	0	0	0	0	0	0	0	1	3	1	3	2	2	2	1	1	1	0	1	1	1	0
325	Placebo	1	4	3	0	27.3438	2	2	0	0	2	0	1	2	0	0	0	1	0	0.5	2	0	0	0	1	0	0.5	2	0	0	2	1	1	1	3	3	3	3	3	3	3	1	1	1	0	0	0	0	0
326	Placebo	1	4	3	0	18.75	2	2	0	0	2	0	1	0	0	0	0	0	0	0	0	0	0	0	0	0	0	0	0	0	0	0	0	0	3	4	3	4	3.5	3.5	3.5	1	1	1	0	0	0	0	0
157	Placebo	1	4	3	0	20.3125	2	0	0	1	1	0.5	0.75	0	2	0	0	1	0	0.5	0	2	0	0	1	0	0.5	0	2	0	0	1	0	0.5	0	2	0	0	1	0	0.5	0	0	0	0	0	0	0	0
158	Placebo	1	4	3	0	17.9688	3	3	3	3	3	3	3	3	3	3	3	3	3	3	3	3	3	3	3	3	3	3	3	3	3	3	3	3	3	3	3	3	3	3	3	0	0	0	0	0	0	0	0
159	Placebo	1	4	3	0	21.4844	3	3	3	3	3	3	3	2	1	3	3	1.5	3	2.25	2	1	3	3	1.5	3	2.25	2	1	3	3	1.5	3	2.25	2	1	3	3	1.5	3	2.25	1	1	1	1	0	0	0	0
160	Placebo	1	4	3	0	27.3438	1	1	1	0	1	0.5	0.75	1	1	1	0	1	0.5	0.75	1	1	1	0	1	0.5	0.75	1	1	1	0	1	0.5	0.75	1	1	1	0	1	0.5	0.75	0	0	0	0	0	0	0	0
330	Placebo	1	4	3	0	25.3906	2	0	0	0	1	0	0.5	2	0	0	0	1	0	0.5	2	0	0	0	1	0	0.5	2	0	0	0	1	0	0.5	2	0	0	0	1	0	0.5	0	0	0	0	0	0	0	0
172	Positive_control	2	1	4	1	27.3438	3	3	3	3	3	3	3	0	2	0	0	1	0	0.5	0	2	0	0	1	0	0.5	0	0	0	0	1	1	1	1	2	2	3	1.5	2.5	2	1	1	1	1	1	1	1	0
150	Positive_control	2	1	4	1	31.25	3	3	3	3	3	3	3	0	2	2	2	1	2	1.5	0	2	0	2	1	1	1	0	0	0	0	0	0	0	3	3	1	2	3	1.5	2.25	1	1	1	0	1	1	1	1
309	Positive_control	2	1	4	0	21.4536	2	2	2	2	2	2	2	0	2	0	0	1	0	0.5	0	0	0	0	0	0	0	0	0	0	0	1	0	0.5	3	3	3	3	3	3	3	1	1	1	0	1	1	1	0
333	Positive_control	2	1	4	0	19.5312	2	2	0	0	2	0	1	0	0	0	0	0	0	0	0	0	0	0	0	0	0	0	0	0	0	1	0	0.5	1	1	1	1	1	1	1	1	1	1	1	0	0	0	0
349	Positive_control	2	1	4	0	22.6562	2	2	2	2	2	2	2	0	2	0	0	1	0	0.5	0	0	0	0	0	0	0	0	0	0	0	0	0	0	4	4	4	4	4	4	4	1	1	1	0	1	1	1	0
351	Positive_control	2	1	4	0	30.0781	2	2	0	2	2	1	1.5	2	2	0	2	2	1	1.5	2	0	0	0	1	0	0.5	0	2	0	0	1	0	0.5	3	2	3	1	2.5	2	2.25	0	1	1	0	0	1	1	0
296	Positive_control	2	1	4	0	20.3125	2	2	2	3	2	2.5	2.25	2	2	2	2	2	2	2	0	2	0	0	1	0	0.5	2	0	0	2	1	1	1	4	4	4	4	4	4	4	0	1	1	0	0	1	1	0
304	Positive_control	2	1	4	0	23.4375	2	2	2	2	2	2	2	0	0	2	0	0	1	0.5	0	0	0	0	0	0	0	0	0	0	0	1	0	0.5	3	3	3	3	3	3	3	1	1	1	0	1	1	1	0
315	Positive_control	2	1	4	0	24.2215	2	2	2	2	2	2	2	2	2	0	0	2	0	1	0	2	0	2	1	1	1	2	2	0	2	2	0	1	3	2	2	2	2.5	2	2.25	0	1	0	0	1	1	1	0
316	Positive_control	2	1	4	1	29.3878	2	2	2	2	2	2	2	2	2	0	0	2	0	1	0	2	0	2	1	1	1	2	0	0	2	0	1	0.5	3	3	3	2	3	2.5	2.75	0	1	1	0	1	1	1	0
184	Positive_control	2	1	4	0	27.3438	3	3	3	3	3	3	3	2	0	2	0	1	1	1	0	0	0	0	0	0	0	0	0	0	0	1	0	0.5	1	3	1	1	2	1	1.5	1	1	1	1	1	1	1	1
249	Positive_control	2	1	4	0	31.25	2	2	2	0	2	1	1.5	2	2	0	2	2	1	1.5	0	2	0	2	1	1	1	0	0	0	0	0	0	0	3	3	3	3	3	3	3	0	1	1	0	0	0	1	0
336	Positive_control	2	1	4	0	21.4844	2	2	0	2	2	1	1.5	2	2	2	2	2	2	2	2	2	2	2	2	2	2	2	2	0	2	2	1	1.5	1	1	1	1	1	1	1	0	0	0	1	0	0	0	0
348	Positive_control	2	1	4	0	23.4375	2	2	2	0	2	1	1.5	0	0	0	0	0	0	0	2	0	0	0	1	0	0.5	0	2	0	0	0	0	0	2	3	3	2	2.5	2.5	2.5	1	1	1	0	1	1	1	0
365	Positive_control	2	1	4	0	29.2969	2	2	0	0	2	0	1	2	0	0	0	1	0	0.5	0	3	0	1	1.5	0.5	1	0	0	0	0	0	0	0	3	3	3	1	3	2	2.5	1	0	1	0	0	0	0	0
307	Positive_control	2	1	4	0	23.1405	2	2	0	0	2	0	1	2	2	0	0	2	0	1	0	2	0	0	1	0	0.5	0	0	0	0	0	0	0	1	1	1	1	1	1	1	0	1	1	1	0	0	0	0
317	Positive_control	2	1	4	0	24.7475	2	0	0	2	1	1	1	0	0	0	2	0	1	0.5	0	0	0	2	0	1	0.5	0	0	0	0	0	0	0	2	1	3	2	1.5	2.5	2	1	1	1	0	0	0	1	0
335	Positive_control	2	1	4	0	33.5938	2	2	0	0	2	0	1	0	0	0	0	0	0	0	0	0	0	2	0	1	0.5	0	0	0	0	0	0	0	3	1	1	1	2	1	1.5	1	1	1	0	0	0	0	0
344	Positive_control	2	1	4	0	20.0781	2	0	0	2	1	1	1	0	0	0	2	0	1	0.5	2	2	0	0	2	0	1	0	2	0	0	1	1	1	2	2	1	1	2	1	1.5	1	0	0	0	0	1	0	0
154	Positive_control	2	1	4	1	25.3906	3	2	3	3	2.5	3	2.75	0	0	0	2	0	1	0.5	0	0	0	1	0	0.5	0.25	0	0	2	0	1	1	1	2	1	1	1	1.5	1	1.25	1	1	1	1	1	1	1	1
299	Positive_control	2	1	4	0	18.2563	2	2	2	2	2	2	2	0	0	0	2	0	1	0.5	0	0	0	0	0	0	0	0	0	0	0	0	0	0	1	1	1	1	1	1	1	1	1	1	1	1	1	1	1
302	Positive_control	2	1	4	0	21.4844	2	2	0	0	2	0	1	0	0	0	0	0	0	0	0	0	0	0	0	0	0	0	0	0	0	1	0	0.5	1	1	1	1	1	1	1	1	1	1	1	0	0	0	0
310	Positive_control	2	1	4	0	21.4844	2	2	0	0	2	0	1	2	2	2	2	2	2	2	2	2	0	0	2	0	1	2	2	0	2	2	1	1.5	2	2	2	2	2	2	2	0	0	0	0	0	0	0	0
324	Positive_control	2	1	4	0	22.8516	2	2	2	2	2	2	2	2	2	2	0	2	1	1.5	3	2	0	0	2.5	0	1.25	2	2	2	2	2	2	2	2	2	2	2	2	2	2	0	0	0	0	1	1	0	0
346	Positive_control	2	1	4	0	26.5625	2	1	0	2	1.5	1	1.25	0	2	0	0	1	0	0.5	0	1	0	0	0.5	0	0.25	0	0	0	0	0	0	0	4	4	4	4	4	4	4	0	1	1	0	1	1	1	0
136	Positive_control	2	1	4	1	27.5873	2	2	2	2	2	2	2	2	2	2	2	2	2	2	0	0	0	1	0	0.5	0.25	2	2	0	2	2	1	1.5	4	3	3	3	3.5	3	3.25	0	1	0	0	0	1	1	0
306	Positive_control	2	1	4	0	24.6548	2	2	0	2	2	1	1.5	2	2	0	0	2	0	1	0	0	0	2	0	1	0.5	0	0	0	0	0	0	0	1	1	3	1	1	2	1.5	0	1	1	1	1	0	1	0
311	Positive_control	2	1	4	0	22.3674	0	2	2	0	1	1	1	1	0	1	1	0.5	1	0.75	2	0	2	2	1	2	1.5	2	2	2	2	2	2	2	2	2	3	2	2	2.5	2.25	0	0	0	0	0	0	0	0
345	Positive_control	2	1	4	0	17.3828	2	2	0	2	2	1	1.5	2	2	0	0	2	0	1	2	0	0	0	1	0	0.5	2	2	0	2	2	0	1	1	1	1	2	1	1.5	1.25	0	1	0	1	1	1	1	0
350	Positive_control	2	1	4	0	20.3125	2	2	0	2	2	1	1.5	2	0	2	0	1	1	1	1	0	1	0	0.5	0.5	0.5	2	0	2	2	1	2	1.5	3	3	3	3	3	3	3	1	1	1	0	0	0	0	0
308	Positive_control	2	1	4	0	25.3906	2	2	2	2	2	2	2	2	0	2	2	1	2	1.5	2	2	2	2	2	2	2	2	2	2	2	2	2	2	1	3	1	1	2	1	1.5	1	0	0	0	0	0	0	1
313	Positive_control	2	1	4	0	26.5021	2	2	0	0	2	0	1	0	0	0	0	0	0	0	0	0	0	0	0	0	0	0	0	0	0	1	0	0.5	3	1	1	1	2	1	1.5	1	1	1	0	0	0	0	0
347	Positive_control	2	1	4	1	32.0312	2	2	2	2	2	2	2	0	0	0	0	0	0	0	0	0	0	0	0	0	0	0	0	0	0	0	0	0	1	1	1	1	1	1	1	1	1	1	1	1	1	1	1
300	Positive_control	2	1	4	1	20.7612	2	2	0	2	2	1	1.5	0	0	0	2	0	1	0.5	2	0	0	2	1	1	1	0	2	0	0	1	0	0.5	2	3	1	2	2.5	1.5	2	1	1	1	0	0	0	1	0
215	Positive_control	2	1	4	0	20.9566	2	2	0	0	2	0	1	0	0	0	0	0	0	0	0	0	0	0	0	0	0	0	0	0	0	0	0	0	1	1	2	2	1	2	1.5	1	1	1	1	0	0	0	0
301	Positive_control	2	1	4	0	29.2969	2	2	0	0	2	0	1	2	0	2	2	1	2	1.5	2	2	0	0	2	0	1	0	0	0	0	0	0	0	3	3	3	3	3	3	3	1	0	1	0	0	0	0	0
352	Positive_control	2	1	4	0	26.9531	2	2	0	0	2	0	1	0	0	0	0	0	0	0	0	0	0	0	0	0	0	0	0	0	0	1	0	0.5	1	1	1	1	1	1	1	1	1	1	1	0	0	0	0
298	Positive_control	2	1	4	0	26.2985	2	2	2	2	2	2	2	0	0	0	0	0	0	0	0	0	0	0	0	0	0	0	0	0	0	0	0	0	2	2	2	4	2	3	2.5	1	1	1	0	1	1	1	0
137	Positive_control	2	1	4	0	27.3438	2	2	2	2	2	2	2	0	2	0	0	1	0	0.5	0	0	0	0	0	0	0	0	0	0	0	1	0	0.5	1	2	3	3	1.5	3	2.25	1	1	1	0	1	1	1	0
303	Positive_control	2	1	4	0	29.2969	0	2	2	2	1	2	1.5	0	0	0	2	0	1	0.5	2	2	0	2	2	1	1.5	2	0	0	2	1	1	1	1	1	1	1	1	1	1	1	0	0	0	1	1	1	1
148	Positive_control	2	1	4	0	25.7812	3	3	3	3	3	3	3	0	0	0	2	0	1	0.5	0	0	0	2	0	1	0.5	0	0	0	0	0	0	0	3	3	3	1	3	2	2.5	1	1	1	0	1	1	1	1
340	Positive_control	2	1	4	1	26.5625	2	2	0	3	2	1.5	1.75	0	0	0	0	0	0	0	0	0	0	2	0	1	0.5	0	0	0	0	0	0	0	1	1	1	1	1	1	1	1	1	1	1	1	0	1	0
175	Positive_control	2	1	4	0	21.4844	2	1	0	0	1.5	0	0.75	2	2	0	0	2	0	1	0	0	0	0	0	0	0	0	0	0	0	0	0	0	2	2	1	1	2	1	1.5	0	1	1	0	0	0	0	0
223	Positive_control	2	1	4	1	28.5156	2	0	2	0	1	1	1	0	0	0	0	0	0	0	0	0	0	0	0	0	0	0	0	0	0	0	0	0	4	4	4	3	4	3.5	3.75	1	1	1	0	1	1	1	0
357	Positive_control	2	1	4	1	25.3906	2	2	1	2	2	1.5	1.75	2	2	2	2	2	2	2	2	2	2	2	2	2	2	2	2	2	2	2	2	2	3	3	3	3	3	3	3	0	0	0	0	0	0	0	0
334	Positive_control	2	1	4	0	19.5312	2	2	0	0	2	0	1	0	0	0	0	0	0	0	0	0	0	0	0	0	0	0	0	0	0	1	0	0.5	1	1	1	1	1	1	1	1	1	1	1	0	0	0	0
332	Positive_control	2	1	4	0	25.3906	2	2	0	2	2	1	1.5	2	0	0	2	1	1	1	0	0	0	0	0	0	0	0	0	0	0	0	0	0	2	3	1	1	2.5	1	1.75	1	1	1	0	0	1	1	0
341	Positive_control	2	1	4	0	18.75	2	2	2	0	2	1	1.5	2	2	2	0	2	1	1.5	0	2	0	0	1	0	0.5	0	2	2	0	1	0	0.5	3	3	3	3	3	3	3	0	1	1	0	0	1	1	0
312	Positive_control	2	1	4	1	24.6914	2	2	0	2	2	1	1.5	2	2	0	2	2	1	1.5	2	2	0	2	2	1	1.5	2	2	0	2	2	1	1.5	2	2	0	2	2	1	1.5	0	0	0	0	0	0	0	0
342	Positive_control	2	1	4	1	23.4375	0	2	0	2	1	1	1	0	0	0	0	0	0	0	0	0	0	0	0	0	0	0	0	0	0	0	0	0	0	0	0	0	0	0	0	1	1	1	1	1	1	1	1
362	BL-99_low	3	2	1	0	26.5625	2	2	0	2	2	1	1.5	2	2	0	0	2	0	1	0	0	0	0	0	0	0	0	0	0	0	0	0	0	1	1	1	1	1	1	1	0	1	1	1	1	1	1	0
168	BL-99_low	3	2	1	0	21.3675	2	1	2	2	1.5	2	1.75	2	0	2	2	1	2	1.5	2	0	0	0	1	0	0.5	0	0	0	0	0	0	0	4	4	4	4	4	4	4	0	0	1	0	0	1	1	0
169	BL-99_low	3	2	1	0	23.8281	0	2	0	2	1	1	1	0	0	2	3	0	2.5	1.25	0	0	2	0	0	1	0.5	0	0	2	0	0	1	0.5	3	3	2	2	3	2	2.5	1	1	1	0	0	0	0	0
170	BL-99_low	3	2	1	0	25.3906	3	3	3	3	3	3	3	0	0	0	0	0	0	0	0	0	0	0	0	0	0	0	0	0	0	0	1	0.5	3	3	3	1	3	2	2.5	1	1	1	0	1	1	1	1
171	BL-99_low	3	2	1	1	29.2969	2	0	0	0	1	0	0.5	0	0	2	0	0	1	0.5	1	0	0	0	0.5	0	0.25	0	0	0	0	0	0	0	3	3	1	2	3	1.5	2.25	1	0	1	0	0	0	0	0
173	BL-99_low	3	2	1	1	27.3438	2	2	0	2	2	1	1.5	0	0	0	0	0	0	0	0	0	0	0	0	0	0	0	0	0	0	0	0	0	1	1	1	1	1	1	1	1	1	1	1	1	1	1	0
174	BL-99_low	3	2	1	0	27.3438	3	3	3	3	3	3	3	0	0	0	0	0	0	0	0	0	0	0	0	0	0	0	0	0	0	0	1	0.5	1	3	1	3	2	2	2	1	1	1	1	1	1	1	1
176	BL-99_low	3	2	1	0	25.3906	2	2	0	1	2	0.5	1.25	2	2	0	2	2	1	1.5	2	0	0	0	1	0	0.5	2	2	0	2	2	1	1.5	3	3	3	3	3	3	3	0	1	0	0	0	0	0	0
177	BL-99_low	3	2	1	1	31.25	3	3	3	3	3	3	3	0	0	0	0	0	0	0	0	0	0	0	0	0	0	0	0	0	0	0	0	0	3	4	3	4	3.5	3.5	3.5	1	1	1	0	1	1	1	0
180	BL-99_low	3	2	1	1	27.3438	2	2	0	2	2	1	1.5	2	0	0	0	1	0	0.5	2	0	0	2	1	1	1	2	2	0	2	2	1	1.5	1	2	2	3	1.5	2.5	2	1	1	0	0	1	0	0	0
181	BL-99_low	3	2	1	0	27.3438	2	3	2	2	2.5	2	2.25	2	2	1	0	2	0.5	1.25	2	0	0	2	1	1	1	0	0	0	0	0	0	0	3	3	1	2	3	1.5	2.25	0	1	1	0	1	1	1	0
182	BL-99_low	3	2	1	1	25.3906	3	3	3	3	3	3	3	2	0	0	0	1	0	0.5	0	0	0	0	0	0	0	0	0	0	0	0	0	0	1	1	1	1	1	1	1	1	1	1	1	1	1	1	1
163	BL-99_low	3	2	1	0	31.25	3	3	3	3	3	3	3	2	2	2	2	2	2	2	1	2	0	1	1.5	0.5	1	2	2	0	2	2	1	1.5	4	4	4	4	4	4	4	1	1	1	0	1	1	1	0
219	BL-99_low	3	2	1	1	31.25	1	1	0	3	1	1.5	1.25	0	2	2	2	1	2	1.5	0	2	0	2	1	1	1	0	0	0	0	0	0	0	3	3	1	2	3	1.5	2.25	0	0	1	0	0	0	1	0
241	BL-99_low	3	2	1	0	21.875	2	0	0	1	1	0.5	0.75	0	0	0	0	0	0	0	0	0	0	0	0	0	0	0	0	0	0	0	0	0	4	4	4	4	4	4	4	1	1	1	0	0	0	0	0
242	BL-99_low	3	2	1	0	29.1363	2	0	2	2	1	2	1.5	0	0	0	0	0	0	0	2	0	0	0	1	0	0.5	0	0	0	0	0	0	0	3	2	2	2	2.5	2	2.25	1	0	1	0	1	1	1	0
243	BL-99_low	3	2	1	1	28.125	0	2	0	0	1	0	0.5	0	0	0	0	0	0	0	0	0	0	0	0	0	0	0	0	0	0	0	0	0	3	3	3	2	3	2.5	2.75	1	1	1	0	0	0	0	0
245	BL-99_low	3	2	1	0	18.3594	2	2	0	0	2	0	1	2	1	0	0	1.5	0	0.75	1	0	0	0	0.5	0	0.25	0	2	0	0	1	0	0.5	1	3	1	1	2	1	1.5	0	1	1	0	0	0	0	0
246	BL-99_low	3	2	1	0	21.4844	2	2	2	0	2	1	1.5	0	2	0	0	1	0	0.5	0	0	0	0	0	0	0	0	0	0	0	0	0	0	3	3	3	3	3	3	3	1	1	1	0	1	1	1	0
247	BL-99_low	3	2	1	0	21.4844	2	2	2	0	2	1	1.5	0	0	0	0	0	0	0	0	0	0	0	0	0	0	0	0	0	0	0	0	0	1	1	1	1	1	1	1	1	1	1	1	1	1	1	0
164	BL-99_low	3	2	1	0	31.2394	1	1	2	2	1	2	1.5	0	2	0	2	1	1	1	0	0	0	0	0	0	0	2	0	0	2	1	1	1	2	3	3	2	2.5	2.5	2.5	0	1	0	0	1	1	1	0
248	BL-99_low	3	2	1	0	29.2969	2	2	2	2	2	2	2	0	0	0	0	0	0	0	0	0	0	0	0	0	0	0	0	0	0	0	0	0	3	3	3	1	3	2	2.5	1	1	1	0	1	1	1	0
226	BL-99_low	3	2	1	0	24.65	2	0	0	0	1	0	0.5	2	2	0	0	2	0	1	0	2	0	0	1	0	0.5	0	0	0	0	0	0	0	2	3	1	2	2.5	1.5	2	0	0	1	0	0	0	0	0
234	BL-99_low	3	2	1	1	23.53	2	2	2	2	2	2	2	0	0	0	0	0	0	0	0	0	0	0	0	0	0	0	0	0	0	0	0	0	3	2	2	1	2.5	1.5	2	1	1	1	0	1	1	1	0
252	BL-99_low	3	2	1	0	31.25	0	2	0	2	1	1	1	2	2	0	2	2	1	1.5	0	0	0	0	0	0	0	0	0	0	0	0	0	0	2	3	3	3	2.5	3	2.75	0	1	1	0	0	1	1	0
253	BL-99_low	3	2	1	1	33.2031	0	2	0	1	1	0.5	0.75	0	0	0	2	0	1	0.5	0	0	0	0	0	0	0	0	0	0	0	0	0	0	3	3	3	1	3	2	2.5	1	1	1	0	0	0	0	0
165	BL-99_low	3	2	1	0	19.9219	2	0	2	0	1	1	1	0	0	2	0	0	1	0.5	0	0	0	0	0	0	0	0	0	0	0	0	0	0	1	2	1	1	1.5	1	1.25	1	1	1	0	0	1	1	0
255	BL-99_low	3	2	1	0	25.3906	2	3	0	3	2.5	1.5	2	2	0	0	2	1	1	1	2	0	0	2	1	1	1	0	0	0	0	0	0	0	2	1	1	1	1.5	1	1.25	1	1	1	1	0	0	1	0
256	BL-99_low	3	2	1	0	23.4375	3	3	0	3	3	1.5	2.25	0	2	0	2	1	1	1	0	0	0	0	0	0	0	0	0	0	0	0	0	0	4	4	4	4	4	4	4	1	1	1	0	0	1	1	0
257	BL-99_low	3	2	1	1	23.4375	2	2	0	2	2	1	1.5	0	0	0	0	0	0	0	0	0	0	0	0	0	0	0	0	0	0	0	0	0	1	1	1	1	1	1	1	1	1	1	1	1	1	1	0
258	BL-99_low	3	2	1	0	29.4118	3	3	0	2	3	1	2	2	0	0	0	1	0	0.5	2	2	0	0	2	0	1	2	0	0	2	1	1	1	2	1	3	2	1.5	2.5	2	1	1	1	1	1	1	0	0
259	BL-99_low	3	2	1	0	21.4844	3	3	0	3	3	1.5	2.25	0	0	0	2	0	1	0.5	0	0	0	0	0	0	0	0	0	0	0	0	0	0	1	1	1	1	1	1	1	1	1	1	1	0	1	1	0
260	BL-99_low	3	2	1	0	24.2188	3	3	3	2	3	2.5	2.75	2	0	0	0	1	0	0.5	2	2	0	0	2	0	1	0	0	0	0	0	0	0	2	2	1	1	2	1	1.5	1	1	1	1	1	1	1	1
261	BL-99_low	3	2	1	0	21.875	2	0	0	0	1	0	0.5	0	0	0	0	0	0	0	0	0	0	0	0	0	0	0	0	0	0	0	0	0	2	1	1	1	1.5	1	1.25	1	1	1	0	0	0	0	0
262	BL-99_low	3	2	1	0	21.0938	2	2	0	2	2	1	1.5	0	2	0	2	1	1	1	0	0	0	0	0	0	0	0	0	0	0	0	0	0	1	1	1	1	1	1	1	1	1	1	1	0	1	1	0
263	BL-99_low	3	2	1	0	25.9107	0	3	0	0	1.5	0	0.75	0	0	0	0	0	0	0	0	0	0	0	0	0	0	0	0	0	0	0	0	0	4	4	4	4	4	4	4	1	1	1	0	0	0	0	0
264	BL-99_low	3	2	1	0	25.3906	2	2	2	2	2	2	2	2	2	0	2	2	1	1.5	2	2	0	2	2	1	1.5	0	0	0	0	0	0	0	4	3	3	3	3.5	3	3.25	0	0	1	0	1	1	1	0
265	BL-99_low	3	2	1	0	23.0469	3	3	0	2	3	1	2	0	0	0	0	0	0	0	0	0	0	0	0	0	0	0	0	0	0	0	0	0	1	1	1	1	1	1	1	1	1	1	1	1	1	1	0
266	BL-99_low	3	2	1	1	34.375	0	1	0	2	0.5	1	0.75	0	0	0	0	0	0	0	0	0	0	0	0	0	0	0	0	0	0	0	0	0	2	2	2	2	2	2	2	0	0	0	0	1	1	1	0
267	BL-99_low	3	2	1	0	34.7656	3	3	0	3	3	1.5	2.25	0	2	0	2	1	1	1	0	0	0	0	0	0	0	0	0	0	0	0	0	0	1	3	1	1	2	1	1.5	1	1	1	1	0	1	1	0
268	BL-99_low	3	2	1	0	19.5312	3	0	0	0	1.5	0	0.75	2	0	0	0	1	0	0.5	2	0	0	0	1	0	0.5	0	0	0	0	0	0	0	3	1	1	1	2	1	1.5	0	0	1	0	0	0	0	0
250	BL-99_low	3	2	1	1	18.87	1	2	2	0	1.5	1	1.25	0	0	0	0	0	0	0	0	0	0	0	0	0	0	0	0	0	0	0	0	0	1	1	1	1	1	1	1	1	1	1	0	1	1	1	0
166	BL-99_low	3	2	1	0	17.5781	3	3	3	3	3	3	3	0	0	0	2	0	1	0.5	0	0	0	0	0	0	0	0	0	0	0	0	0	0	2	3	1	2	2.5	1.5	2	1	1	1	0	1	1	1	1
355	BL-99_low	3	2	1	0	25.3906	2	2	2	0	2	1	1.5	0	2	0	2	1	1	1	2	0	2	0	1	1	1	0	0	2	0	0	1	0.5	1	1	2	2	1	2	1.5	1	1	1	1	0	0	0	0
358	BL-99_low	3	2	1	1	25.3906	2	2	2	2	2	2	2	2	0	0	0	1	0	0.5	0	0	0	0	0	0	0	2	2	0	2	2	1	1.5	3	3	3	3	3	3	3	1	1	0	0	1	1	1	0
359	BL-99_low	3	2	1	0	35.1562	2	2	0	0	2	0	1	2	0	0	0	1	0	0.5	0	0	0	0	0	0	0	0	0	0	0	0	0	0	1	1	1	1	1	1	1	1	1	1	1	0	0	0	0
360	BL-99_low	3	2	1	0	20.7031	2	2	0	0	2	0	1	2	0	2	0	1	1	1	2	2	2	0	2	1	1.5	0	0	0	0	0	0	0	1	1	1	1	1	1	1	1	0	1	1	0	0	0	0
167	BL-99_low	3	2	1	0	23.4375	2	2	2	2	2	2	2	2	0	2	0	1	1	1	2	0	2	0	1	1	1	2	0	2	0	1	1	1	2	0	2	0	1	1	1	1	1	1	1	1	1	1	1
361	BL-99_low	3	2	1	0	25.3906	2	2	0	0	2	0	1	1	1	1	0	1	0.5	0.75	1	1	1	0	1	0.5	0.75	1	1	1	0	1	0.5	0.75	1	1	1	0	1	0.5	0.75	1	1	1	1	0	0	0	0
364	BL-99_low	3	2	1	0	22.2656	2	2	2	2	2	2	2	2	2	2	2	2	2	2	2	2	2	2	2	2	2	2	2	2	2	2	2	2	2	2	2	2	2	2	2	0	0	0	0	0	0	0	0
192	BL-99_high	4	3	2	1	29.2969	3	3	3	3	3	3	3	0	0	0	0	0	0	0	0	0	0	0	0	0	0	0	0	0	0	0	0	0	1	1	1	1	1	1	1	1	1	1	1	1	1	1	1
393	BL-99_high	4	3	2	0	24.6094	2	2	2	2	2	2	2	0	2	2	0	1	1	1	2	0	0	2	1	1	1	2	2	2	2	2	2	2	1	1	1	1	1	1	1	1	1	0	1	1	1	0	1
193	BL-99_high	4	3	2	0	23.4375	2	2	1	2	2	1.5	1.75	2	2	1	0	2	0.5	1.25	0	0	0	0	0	0	0	0	2	0	0	1	0	0.5	1	1	1	1	1	1	1	0	1	1	1	1	1	1	0
194	BL-99_high	4	3	2	0	24.2188	3	2	2	3	2.5	2.5	2.5	2	0	0	0	1	0	0.5	2	0	0	0	1	0	0.5	0	0	0	0	0	0	0	2	3	3	2	2.5	2.5	2.5	1	1	1	0	1	1	1	0
195	BL-99_high	4	3	2	1	27.3438	3	3	3	3	3	3	3	2	2	1	0	2	3	2.5	0	0	0	1	0	0.5	0.25	0	0	0	0	0	0	0	3	3	3	1	3	2	2.5	1	1	1	0	0	1	1	1
199	BL-99_high	4	3	2	1	26.8809	3	3	3	3	3	3	3	0	0	0	2	0	1	0.5	0	0	0	0	0	0	0	0	0	0	0	0	0	0	2	3	1	2	2.5	1.5	2	1	1	1	0	1	1	1	1
200	BL-99_high	4	3	2	1	21.2245	3	3	1	3	3	2	2.5	0	0	0	0	0	0	0	0	0	0	0	0	0	0	0	0	0	0	0	0	0	3	2	2	1	2.5	1.5	2	1	1	1	0	1	1	1	0
201	BL-99_high	4	3	2	0	29.2969	3	3	3	3	3	3	3	0	0	0	0	0	0	0	0	0	0	0	0	0	0	0	0	0	0	0	0	0	1	1	1	1	1	1	1	1	1	1	1	1	1	1	1
251	BL-99_high	4	3	2	0	31.24	2	2	2	2	2	2	2	0	0	0	2	0	1	0.5	0	0	0	0	0	0	0	0	0	0	0	0	0	0	2	3	3	3	2.5	3	2.75	1	1	1	0	1	1	1	0
204	BL-99_high	4	3	2	1	28.5156	2	1	1	1	1.5	1	1.25	0	0	0	0	0	0	0	0	0	0	0	0	0	0	0	0	0	0	0	0	0	3	3	3	1	3	2	2.5	1	1	1	0	1	1	1	0
205	BL-99_high	4	3	2	0	31.25	3	3	3	3	3	3	3	2	0	0	0	1	0	0.5	0	0	0	0	0	0	0	0	0	0	0	0	0	0	1	2	1	1	1.5	1	1.25	1	1	1	1	1	1	1	1
186	BL-99_high	4	3	2	0	27.4077	3	3	3	3	3	3	3	0	0	0	0	0	0	0	0	0	0	0	0	0	0	0	0	0	0	0	0	0	1	1	1	1	1	1	1	1	1	1	1	1	1	1	1
269	BL-99_high	4	3	2	0	24.65	1	1	1	0	1	0.5	0.75	2	0	0	0	1	0	0.5	0	0	0	0	0	0	0	0	0	0	0	0	0	0	2	1	3	2	1.5	2.5	2	0	1	1	0	0	0	0	0
271	BL-99_high	4	3	2	0	20.3125	2	0	2	2	1	2	1.5	0	0	0	0	0	0	0	0	0	0	0	0	0	0	0	0	0	0	0	0	0	3	1	1	1	2	1	1.5	1	1	1	0	1	1	1	1
272	BL-99_high	4	3	2	0	25.3906	3	2	0	1	2.5	0.5	1.5	2	0	0	0	1	0	0.5	0	0	0	0	0	0	0	0	0	0	0	0	0	0	2	2	1	1	2	1	1.5	1	1	1	0	0	0	0	0
273	BL-99_high	4	3	2	0	24.9199	2	2	0	0	2	0	1	2	2	2	0	2	1	1.5	1	0	0	0	0.5	0	0.25	0	0	0	0	0	0	0	1	1	1	1	1	1	1	0	1	1	1	0	0	0	0
274	BL-99_high	4	3	2	1	29.2969	2	2	2	0	2	1	1.5	0	2	0	0	1	0	0.5	0	0	2	0	0	1	0.5	0	0	0	0	0	0	0	1	2	2	3	1.5	2.5	2	1	1	1	0	1	0	1	0
275	BL-99_high	4	3	2	0	21.3333	2	0	2	2	1	2	1.5	0	0	0	2	0	1	0.5	2	0	0	0	1	0	0.5	0	0	0	0	0	0	0	3	3	1	2	3	1.5	2.25	1	0	1	0	1	1	1	0
276	BL-99_high	4	3	2	1	29.2969	2	2	2	0	2	1	1.5	2	0	2	0	1	1	1	0	0	0	0	0	0	0	0	0	0	0	0	0	0	1	1	1	1	1	1	1	1	1	1	1	0	1	1	0
277	BL-99_high	4	3	2	0	18.75	2	0	0	0	1	0	0.5	0	0	0	0	0	0	0	0	0	0	0	0	0	0	0	0	0	0	0	0	0	1	1	1	1	1	1	1	1	1	1	0	0	0	0	0
278	BL-99_high	4	3	2	0	21.4844	2	2	0	0	2	0	1	1	0	0	0	0.5	0	0.25	0	0	0	0	0	0	0	0	0	0	0	0	0	0	1	1	1	1	1	1	1	1	1	1	1	0	0	0	0
279	BL-99_high	4	3	2	0	21.875	3	3	0	3	3	1.5	2.25	0	0	0	0	0	0	0	0	0	0	0	0	0	0	0	0	0	0	0	0	0	2	3	1	1	2.5	1	1.75	1	1	1	0	1	1	1	0
280	BL-99_high	4	3	2	0	26.5625	3	0	0	2	1.5	1	1.25	2	2	0	2	2	1	1.5	2	0	0	0	1	0	0.5	2	0	0	2	1	1	1	3	3	1	3	3	2	2.5	0	0	0	0	0	1	0	0
188	BL-99_high	4	3	2	0	19.5312	2	0	0	2	1	1	1	0	0	3	0	0	1.5	0.75	0	0	0	0	0	0	0	0	0	0	0	0	0	0	1	1	1	1	1	1	1	1	1	1	0	0	1	1	0
282	BL-99_high	4	3	2	0	18.3655	2	2	0	2	2	1	1.5	0	0	0	0	0	0	0	0	0	0	0	0	0	0	0	0	0	0	0	0	0	3	1	1	3	2	2	2	1	1	1	0	1	1	1	0
283	BL-99_high	4	3	2	1	20.6852	2	2	0	2	2	1	1.5	0	0	0	0	0	0	0	0	0	0	0	0	0	0	0	0	0	0	0	0	0	1	1	1	1	1	1	1	1	1	1	1	1	1	1	0
284	BL-99_high	4	3	2	0	22.5069	2	0	0	2	1	1	1	0	0	0	0	0	0	0	0	0	0	0	0	0	0	0	0	0	0	0	0	0	3	2	3	1	2.5	2	2.25	1	1	1	0	1	1	1	0
285	BL-99_high	4	3	2	0	25.6369	2	2	0	2	2	1	1.5	0	0	0	0	0	0	0	0	0	0	0	0	0	0	0	0	0	0	0	0	0	1	1	1	1	1	1	1	1	1	1	1	1	1	1	0
286	BL-99_high	4	3	2	0	22.0317	2	2	2	2	2	2	2	0	0	0	0	0	0	0	0	0	0	0	0	0	0	0	0	0	0	0	0	0	3	2	2	1	2.5	1.5	2	1	1	1	0	1	1	1	0
287	BL-99_high	4	3	2	0	29.7576	2	3	2	2	2.5	2	2.25	0	0	0	0	0	0	0	0	0	0	0	0	0	0	0	0	0	0	0	0	0	3	1	3	1	2	2	2	1	1	1	0	1	1	1	0
288	BL-99_high	4	3	2	0	27.3438	3	3	2	3	3	2.5	2.75	2	2	2	2	2	2	2	2	2	2	2	2	2	2	0	0	0	0	0	0	0	3	3	1	1	3	1	2	1	1	1	0	0	0	1	1
189	BL-99_high	4	3	2	0	29.2969	3	3	2	3	3	2.5	2.75	2	2	2	2	2	2	2	1	1	1	1	1	1	1	0	0	0	0	0	0	0	2	2	2	2	2	2	2	1	1	1	1	0	1	1	0
289	BL-99_high	4	3	2	0	20.3125	3	3	0	3	3	1.5	2.25	1	0	0	0	0.5	0	0.25	2	0	0	2	1	1	1	2	0	0	2	1	1	1	1	1	1	3	1	2	1.5	1	1	1	1	1	0	0	0
290	BL-99_high	4	3	2	1	32.6531	2	0	0	3	1	1.5	1.25	0	0	0	0	0	0	0	0	0	0	2	0	1	0.5	0	0	0	0	0	0	0	1	1	1	1	1	1	1	1	1	1	0	1	0	1	0
291	BL-99_high	4	3	2	0	21.4536	3	3	2	2	3	2	2.5	2	2	2	0	2	1	1.5	0	0	2	0	0	1	0.5	0	0	0	0	0	0	0	2	3	3	3	2.5	3	2.75	1	1	1	0	1	1	1	0
292	BL-99_high	4	3	2	0	22.0386	2	2	2	0	2	1	1.5	0	0	0	0	0	0	0	2	0	2	0	1	1	1	2	0	2	2	1	2	1.5	1	3	1	1	2	1	1.5	1	1	1	0	1	0	0	0
293	BL-99_high	4	3	2	0	22.6003	2	2	0	3	2	1.5	1.75	0	0	0	0	0	0	0	0	0	0	0	0	0	0	0	0	0	0	0	0	0	3	2	2	2	2.5	2	2.25	1	1	1	0	1	1	1	0
294	BL-99_high	4	3	2	0	27.3438	3	3	0	2	3	1	2	2	0	0	0	1	0	0.5	0	2	0	0	1	0	0.5	0	0	0	0	0	0	0	2	3	1	1	2.5	1	1.75	1	1	1	0	1	1	1	0
295	BL-99_high	4	3	2	1	24.7721	3	2	2	3	2.5	2.5	2.5	0	0	0	0	0	0	0	0	0	0	0	0	0	0	0	0	0	0	0	0	0	2	1	1	1	1.5	1	1.25	1	1	1	1	1	1	1	1
190	BL-99_high	4	3	2	0	23.8281	2	2	2	3	2	2.5	2.25	2	0	0	0	1	0	0.5	0	0	0	0	0	0	0	0	0	0	0	0	0	0	1	1	1	1	1	1	1	1	1	1	1	1	1	1	1
191	BL-99_high	4	3	2	1	24.6094	0	2	0	2	1	1	1	0	0	0	0	0	0	0	0	0	0	0	0	0	0	0	0	0	0	0	0	0	1	2	1	1	1.5	1	1.25	1	1	1	0	1	1	1	0
386	BL-99_high	4	3	2	0	25	2	2	2	2	2	2	2	2	0	2	0	1	1	1	0	0	2	0	0	1	0.5	2	2	0	2	2	1	1.5	3	3	3	3	3	3	3	1	1	0	0	1	1	1	0
387	BL-99_high	4	3	2	0	25.3906	2	2	2	2	2	2	2	0	0	0	0	0	0	0	0	0	0	0	0	0	0	0	0	0	0	0	0	0	1	1	1	1	1	1	1	1	1	1	1	1	1	1	1
391	BL-99_high	4	3	2	1	25.7812	2	2	2	2	2	2	2	0	0	0	0	0	0	0	0	0	0	1	0	0.5	0.25	0	0	0	0	0	0	0	1	1	1	1	1	1	1	1	1	1	1	1	1	1	1
392	BL-99_high	4	3	2	0	22.2656	0	2	2	0	1	1	1	0	0	2	0	0	1	0.5	0	1	0	0	0.5	0	0.25	0	0	0	0	0	0	0	2	2	2	2	2	2	2	1	0	1	0	0	1	1	0
388	BL-99_high	4	3	2	1	30.4688	2	2	2	2	2	2	2	1	0	1	1	0.5	1	0.75	1	0	1	1	0.5	1	0.75	1	0	1	1	0.5	1	0.75	1	0	1	1	0.5	1	0.75	1	1	1	1	1	1	1	1
389	BL-99_high	4	3	2	0	47.6562	2	2	0	1	2	0.5	1.25	2	2	0	1	2	0.5	1.25	2	2	0	1	2	0.5	1.25	2	2	0	1	2	0.5	1.25	2	2	0	1	2	0.5	1.25	0	0	0	0	0	0	0	0
373	BL-99_high	4	3	2	0	26.9531	2	2	2	2	2	2	2	2	2	2	2	2	2	2	2	2	2	2	2	2	2	2	2	2	2	2	2	2	2	2	2	2	2	2	2	0	0	0	0	0	0	0	0
374	BL-99_high	4	3	2	0	28.5156	2	2	2	2	2	2	2	2	0	1	0	1	0.5	0.75	2	0	1	0	1	0.5	0.75	2	0	1	0	1	0.5	0.75	2	0	1	0	1	0.5	0.75	1	1	1	1	1	1	1	1
202	BL-99_high	4	3	2	0	18.75	2	2	2	2	2	2	2	2	2	2	2	2	2	2	2	2	2	2	2	2	2	2	2	2	2	2	2	2	2	2	2	2	2	2	2	0	0	0	0	0	0	0	0
[truncated: 16 more columns]

## Sheet: Supp.Table 1, 8-PP
ID	Group	group_1	group_2	group_3	gender	V1_postprandial fullness	V1_early satiation	V1_epigastric pain	V1_epigastric burning	V1_PDS	V1_EPS	V1_FD score	V2_postprandial fullness	V2_early satiation	V2_epigastric pain	V2_epigastric burning	V2PDS	V2EPS	V2_FD score	V3_postprandial fullness	V3_early satiation	V3_epigastric pain	V3_epigastric burning	V3PDS	V3EPS	V3_FD score	V4_postprandial fullness	V4_early satiation	V4_epigastric pain	V4_epigastric burning	V4PDS	V4EPS	V4_FD score	V5_postprandial fullness	V5_early satiation	V5_epigastric pain	V5_epigastric burning	V5PDS	V5EPS	V5_FD score	(V1PDS-V2PDS)＞0.5,output=1	(V1PDS-V3PDS)＞0.5,output=1	(V1PDS-V4PDS)＞0.5,output=1	(V1PDS-V5PDS)＞0.5,output=1	(V1EPS-V2EPS)＞0.5,output=1	(V1EPS-V3EPS)＞0.5,output=1	(V1EPS-V4EPS)＞0.5,output=1	(V1EPS-V5EPS)＞0.5,output=1	(V1FD score-V2FD score)＞0.5,output=1
328	Placebo	1	4	3	1	2	2	0	2	2	1	1.5	0	0	0	0	0	0	0	0	0	0	0	0	0	0	0	0	0	0	1	0	0.5	1	1	1	1	1	1	1	1	1	1	1	1	1	1	0	1
329	Placebo	1	4	3	1	2	0	2	0	1	1	1	2	1	0	2	1.5	1	1.25	2	1	2	1	1.5	1.5	1.5	0	2	0	0	1	0	0.5	1	1	1	1	1	1	1	0	0	0	0	0	0	1	0	0
149	Placebo	1	4	3	1	3	3	3	3	3	3	3	2	0	0	0	1	0	0.5	2	0	2	0	1	1	1	0	0	0	0	0	0	0	3	2	3	2	2.5	2.5	2.5	1	1	1	0	1	1	1	0	1
151	Placebo	1	4	3	1	3	3	3	3	3	3	3	0	0	0	0	0	0	0	0	0	0	0	0	0	0	0	0	0	0	1	1	1	1	1	3	2	1	2.5	1.75	1	1	1	1	1	1	1	0	1
152	Placebo	1	4	3	1	3	3	3	3	3	3	3	0	0	0	0	0	0	0	0	0	0	0	0	0	0	0	0	0	0	1	0	0.5	2	3	2	2	2.5	2	2.25	1	1	1	0	1	1	1	1	1
156	Placebo	1	4	3	1	3	3	3	3	3	3	3	0	0	0	0	0	0	0	0	0	0	0	0	0	0	0	0	0	0	1	1	1	2	1	2	3	1.5	2.5	2	1	1	1	1	1	1	1	0	1
210	Placebo	1	4	3	1	2	0	2	0	1	1	1	2	0	0	0	1	0	0.5	1	0	0	0	0.5	0	0.25	2	0	0	2	1	1	1	1	1	1	1	1	1	1	0	0	0	0	1	1	0	0	0
211	Placebo	1	4	3	1	2	2	0	0	2	0	1	2	2	0	0	2	0	1	0	2	0	0	1	0	0.5	2	2	0	2	2	1	1.5	3	3	3	1	3	2	2.5	0	1	0	0	0	0	0	0	0
213	Placebo	1	4	3	1	2	2	2	2	2	2	2	2	2	0	2	2	1	1.5	0	0	0	0	0	0	0	1	0	1	1	0.5	1	0.75	3	3	1	1	3	1	2	0	1	1	0	1	1	1	1	0
214	Placebo	1	4	3	1	2	2	0	0	2	0	1	2	2	0	0	2	0	1	0	0	0	0	0	0	0	0	0	0	0	1	0	0.5	3	2	3	2	2.5	2.5	2.5	0	1	1	0	0	0	0	0	0
140	Placebo	1	4	3	0	2	2	0	0	2	0	1	0	0	0	0	0	0	0	2	0	0	0	1	0	0.5	2	2	0	2	2	1	1.5	1	2	3	3	1.5	3	2.25	1	1	0	0	0	0	0	0	1
216	Placebo	1	4	3	1	2	0	0	0	1	0	0.5	0	0	0	0	0	0	0	0	0	0	0	0	0	0	2	1	0	2	1.5	1	1.25	2	1	1	1	1.5	1	1.25	1	1	0	0	0	0	0	0	0
217	Placebo	1	4	3	0	2	0	0	0	1	0	0.5	2	2	0	0	2	0	1	0	0	0	1	0	0.5	0.25	0	0	0	0	1	0	0.5	2	2	2	2	2	2	2	0	1	0	0	0	0	0	0	0
178	Placebo	1	4	3	0	1	0	0	1	0.5	0.5	0.5	2	0	0	0	1	0	0.5	0	0	0	0	0	0	0	0	0	0	0	0	0	0	1	1	1	1	1	1	1	0	0	0	0	0	0	0	0	0
183	Placebo	1	4	3	0	2	0	0	0	1	0	0.5	2	0	2	0	1	1	1	2	0	2	0	1	1	1	1	0	1	1	0.5	1	0.75	3	1	1	1	2	1	1.5	0	0	0	0	0	0	0	0	0
220	Placebo	1	4	3	0	2	2	0	2	2	1	1.5	0	0	0	1	0	0.5	0.25	0	0	0	0	0	0	0	0	0	0	0	1	0	0.5	3	1	3	1	2	2	2	1	1	1	0	0	1	1	0	1
221	Placebo	1	4	3	0	2	3	0	3	2.5	1.5	2	0	0	0	0	0	0	0	0	0	0	2	0	1	0.5	0	0	0	0	0	0	0	2	3	3	3	2.5	3	2.75	1	1	1	0	1	0	1	0	1
222	Placebo	1	4	3	0	2	2	2	3	2	2.5	2.25	1	0	0	2	0.5	1	0.75	2	0	2	2	1	2	1.5	2	0	2	2	1	2	1.5	1	3	3	1	2	2	2	1	1	1	0	1	0	0	0	1
141	Placebo	1	4	3	0	3	3	3	3	3	3	3	2	2	2	2	2	2	2	0	0	0	0	0	0	0	2	0	0	2	1	1	1	2	2	2	2	2	2	2	1	1	1	1	1	1	1	1	1
224	Placebo	1	4	3	0	2	0	0	0	1	0	0.5	2	2	0	0	2	0	1	2	0	0	0	1	0	0.5	0	0	0	0	0	0	0	3	3	3	3	3	3	3	0	0	1	0	0	0	0	0	0
225	Placebo	1	4	3	0	3	3	0	3	3	1.5	2.25	2	0	0	2	1	1	1	2	2	2	2	2	2	2	2	2	2	2	2	2	2	2	1	1	1	1.5	1	1.25	1	1	1	1	0	0	0	0	1
203	Placebo	1	4	3	1	2	2	2	2	2	2	2	2	2	0	2	2	1	1.5	0	0	0	0	0	0	0	0	0	0	0	1	0	0.5	1	1	1	1	1	1	1	0	1	1	1	1	1	1	1	0
227	Placebo	1	4	3	0	3	0	0	0	1.5	0	0.75	0	0	0	0	0	0	0	0	0	0	0	0	0	0	0	0	0	0	0	0	0	1	2	2	1	1.5	1.5	1.5	1	1	1	0	0	0	0	0	1
228	Placebo	1	4	3	0	0	2	0	2	1	1	1	0	0	0	0	0	0	0	0	2	0	0	1	0	0.5	0	0	0	0	0	0	0	2	2	2	2	2	2	2	1	0	1	0	1	1	1	0	1
229	Placebo	1	4	3	0	3	3	2	0	3	1	2	0	0	0	1	0	0.5	0.25	1	0	0	0	0.5	0	0.25	2	0	0	2	1	0	0.5	2	1	2	2	1.5	2	1.75	1	1	1	1	0	1	1	0	1
230	Placebo	1	4	3	0	2	2	2	2	2	2	2	0	0	0	0	0	0	0	0	0	0	0	0	0	0	0	0	0	0	1	1	1	3	1	1	2	2	1.5	1.75	1	1	1	0	1	1	1	0	1
231	Placebo	1	4	3	0	3	3	2	3	3	2.5	2.75	0	0	0	0	0	0	0	2	2	0	0	2	0	1	0	0	0	0	0	0	0	1	2	1	1	1.5	1	1.25	1	1	1	1	1	1	1	1	1
232	Placebo	1	4	3	0	0	2	0	2	1	1	1	0	0	0	0	0	0	0	0	2	0	0	1	0	0.5	0	0	0	0	0	0	0	3	2	3	3	2.5	3	2.75	1	0	1	0	1	1	1	0	1
233	Placebo	1	4	3	0	2	3	0	3	2.5	1.5	2	2	2	2	2	2	2	2	2	2	2	0	2	1	1.5	2	0	2	2	1	2	1.5	3	3	3	3	3	3	3	0	0	1	0	0	0	0	0	0
207	Placebo	1	4	3	0	2	2	2	2	2	2	2	2	0	0	0	1	0	0.5	0	2	0	2	1	1	1	0	0	0	0	0	1	0.5	2	2	2	2	2	2	2	1	1	1	0	1	1	1	0	1
235	Placebo	1	4	3	0	3	3	2	2	3	2	2.5	0	0	0	0	0	0	0	2	0	0	0	1	0	0.5	0	0	0	0	0	0	0	2	2	1	2	2	1.5	1.75	1	1	1	1	1	1	1	0	1
236	Placebo	1	4	3	1	3	2	3	3	2.5	3	2.75	0	0	0	0	0	0	0	0	0	0	0	0	0	0	0	0	0	0	0	1	0.5	1	1	2	3	1	2.5	1.75	1	1	1	1	1	1	1	0	1
237	Placebo	1	4	3	0	1	1	0	0	1	0	0.5	0	0	0	0	0	0	0	1	0	0	0	0.5	0	0.25	0	0	0	0	0	0	0	2	1	2	1	1.5	1.5	1.5	1	0	1	0	0	0	0	0	0
238	Placebo	1	4	3	0	2	2	0	0	2	0	1	0	0	0	1	0	0.5	0.25	0	0	0	2	0	1	0.5	0	0	0	0	0	0	0	1	1	1	2	1	1.5	1.25	1	1	1	1	0	0	0	0	1
239	Placebo	1	4	3	0	0	2	0	3	1	1.5	1.25	0	2	0	0	1	0	0.5	0	2	2	0	1	1	1	0	2	0	0	1	0	0.5	2	1	2	3	1.5	2.5	2	0	0	0	0	1	0	1	0	1
240	Placebo	1	4	3	0	3	0	2	2	1.5	2	1.75	2	0	2	0	1	1	1	0	2	0	0	1	0	0.5	0	0	2	0	0	1	0.5	2	2	2	2	2	2	2	0	0	1	0	1	1	1	0	1
142	Placebo	1	4	3	0	3	3	3	3	3	3	3	2	0	0	0	1	0	0.5	0	0	0	0	0	0	0	0	0	0	0	0	0	0	4	4	4	4	4	4	4	1	1	1	0	1	1	1	0	1
143	Placebo	1	4	3	0	2	0	0	2	1	1	1	1	0	1	0	0.5	0.5	0.5	0	0	0	0	0	0	0	0	0	0	0	0	0	0	3	3	2	2	3	2	2.5	0	1	1	0	0	1	1	0	0
144	Placebo	1	4	3	0	1	2	1	0	1.5	0.5	1	2	0	0	0	1	0	0.5	0	0	0	0	0	0	0	0	0	0	0	1	0	0.5	3	3	3	1	3	2	2.5	0	1	0	0	0	0	0	0	0
318	Placebo	1	4	3	0	2	2	2	2	2	2	2	0	0	0	0	0	0	0	0	0	0	0	0	0	0	0	0	0	0	0	0	0	2	2	2	2	2	2	2	1	1	1	0	1	1	1	0	1
319	Placebo	1	4	3	0	2	2	0	0	2	0	1	2	0	0	0	1	0	0.5	2	2	0	0	2	0	1	0	0	0	0	0	0	0	3	3	3	3	3	3	3	1	0	1	0	0	0	0	0	0
320	Placebo	1	4	3	0	2	2	0	2	2	1	1.5	2	0	0	0	1	0	0.5	0	0	0	0	0	0	0	0	0	0	0	0	0	0	3	3	3	3	3	3	3	1	1	1	0	1	1	1	0	1
321	Placebo	1	4	3	0	1	2	0	2	1.5	1	1.25	0	0	0	0	0	0	0	0	0	0	0	0	0	0	0	0	0	0	0	0	0	1	3	1	3	2	2	2	1	1	1	0	1	1	1	0	1
325	Placebo	1	4	3	0	2	2	0	0	2	0	1	2	0	0	0	1	0	0.5	2	0	0	0	1	0	0.5	2	0	0	2	1	1	1	3	3	3	3	3	3	3	1	1	1	0	0	0	0	0	0
326	Placebo	1	4	3	0	2	2	0	0	2	0	1	0	0	0	0	0	0	0	0	0	0	0	0	0	0	0	0	0	0	0	0	0	3	4	3	4	3.5	3.5	3.5	1	1	1	0	0	0	0	0	1
172	Positive_control	2	1	4	1	3	3	3	3	3	3	3	0	2	0	0	1	0	0.5	0	2	0	0	1	0	0.5	0	0	0	0	1	1	1	1	2	2	3	1.5	2.5	2	1	1	1	1	1	1	1	0	1
150	Positive_control	2	1	4	1	3	3	3	3	3	3	3	0	2	2	2	1	2	1.5	0	2	0	2	1	1	1	0	0	0	0	0	0	0	3	3	1	2	3	1.5	2.25	1	1	1	0	1	1	1	1	1
309	Positive_control	2	1	4	0	2	2	2	2	2	2	2	0	2	0	0	1	0	0.5	0	0	0	0	0	0	0	0	0	0	0	1	0	0.5	3	3	3	3	3	3	3	1	1	1	0	1	1	1	0	1
333	Positive_control	2	1	4	0	2	2	0	0	2	0	1	0	0	0	0	0	0	0	0	0	0	0	0	0	0	0	0	0	0	1	0	0.5	1	1	1	1	1	1	1	1	1	1	1	0	0	0	0	1
349	Positive_control	2	1	4	0	2	2	2	2	2	2	2	0	2	0	0	1	0	0.5	0	0	0	0	0	0	0	0	0	0	0	0	0	0	4	4	4	4	4	4	4	1	1	1	0	1	1	1	0	1
351	Positive_control	2	1	4	0	2	2	0	2	2	1	1.5	2	2	0	2	2	1	1.5	2	0	0	0	1	0	0.5	0	2	0	0	1	0	0.5	3	2	3	1	2.5	2	2.25	0	1	1	0	0	1	1	0	0
296	Positive_control	2	1	4	0	2	2	2	3	2	2.5	2.25	2	2	2	2	2	2	2	0	2	0	0	1	0	0.5	2	0	0	2	1	1	1	4	4	4	4	4	4	4	0	1	1	0	0	1	1	0	0
304	Positive_control	2	1	4	0	2	2	2	2	2	2	2	0	0	2	0	0	1	0.5	0	0	0	0	0	0	0	0	0	0	0	1	0	0.5	3	3	3	3	3	3	3	1	1	1	0	1	1	1	0	1
315	Positive_control	2	1	4	0	2	2	2	2	2	2	2	2	2	0	0	2	0	1	0	2	0	2	1	1	1	2	2	0	2	2	0	1	3	2	2	2	2.5	2	2.25	0	1	0	0	1	1	1	0	1
316	Positive_control	2	1	4	1	2	2	2	2	2	2	2	2	2	0	0	2	0	1	0	2	0	2	1	1	1	2	0	0	2	0	1	0.5	3	3	3	2	3	2.5	2.75	0	1	1	0	1	1	1	0	1
184	Positive_control	2	1	4	0	3	3	3	3	3	3	3	2	0	2	0	1	1	1	0	0	0	0	0	0	0	0	0	0	0	1	0	0.5	1	3	1	1	2	1	1.5	1	1	1	1	1	1	1	1	1
249	Positive_control	2	1	4	0	2	2	2	0	2	1	1.5	2	2	0	2	2	1	1.5	0	2	0	2	1	1	1	0	0	0	0	0	0	0	3	3	3	3	3	3	3	0	1	1	0	0	0	1	0	0
336	Positive_control	2	1	4	0	2	2	0	2	2	1	1.5	2	2	2	2	2	2	2	2	2	2	2	2	2	2	2	2	0	2	2	1	1.5	1	1	1	1	1	1	1	0	0	0	1	0	0	0	0	0
348	Positive_control	2	1	4	0	2	2	2	0	2	1	1.5	0	0	0	0	0	0	0	2	0	0	0	1	0	0.5	0	2	0	0	0	0	0	2	3	3	2	2.5	2.5	2.5	1	1	1	0	1	1	1	0	1
365	Positive_control	2	1	4	0	2	2	0	0	2	0	1	2	0	0	0	1	0	0.5	0	3	0	1	1.5	0.5	1	0	0	0	0	0	0	0	3	3	3	1	3	2	2.5	1	0	1	0	0	0	0	0	0
307	Positive_control	2	1	4	0	2	2	0	0	2	0	1	2	2	0	0	2	0	1	0	2	0	0	1	0	0.5	0	0	0	0	0	0	0	1	1	1	1	1	1	1	0	1	1	1	0	0	0	0	0
317	Positive_control	2	1	4	0	2	0	0	2	1	1	1	0	0	0	2	0	1	0.5	0	0	0	2	0	1	0.5	0	0	0	0	0	0	0	2	1	3	2	1.5	2.5	2	1	1	1	0	0	0	1	0	0
335	Positive_control	2	1	4	0	2	2	0	0	2	0	1	0	0	0	0	0	0	0	0	0	0	2	0	1	0.5	0	0	0	0	0	0	0	3	1	1	1	2	1	1.5	1	1	1	0	0	0	0	0	1
344	Positive_control	2	1	4	0	2	0	0	2	1	1	1	0	0	0	2	0	1	0.5	2	2	0	0	2	0	1	0	2	0	0	1	1	1	2	2	1	1	2	1	1.5	1	0	0	0	0	1	0	0	0
154	Positive_control	2	1	4	1	3	2	3	3	2.5	3	2.75	0	0	0	2	0	1	0.5	0	0	0	1	0	0.5	0.25	0	0	2	0	1	1	1	2	1	1	1	1.5	1	1.25	1	1	1	1	1	1	1	1	1
299	Positive_control	2	1	4	0	2	2	2	2	2	2	2	0	0	0	2	0	1	0.5	0	0	0	0	0	0	0	0	0	0	0	0	0	0	1	1	1	1	1	1	1	1	1	1	1	1	1	1	1	1
302	Positive_control	2	1	4	0	2	2	0	0	2	0	1	0	0	0	0	0	0	0	0	0	0	0	0	0	0	0	0	0	0	1	0	0.5	1	1	1	1	1	1	1	1	1	1	1	0	0	0	0	1
310	Positive_control	2	1	4	0	2	2	0	0	2	0	1	2	2	2	2	2	2	2	2	2	0	0	2	0	1	2	2	0	2	2	1	1.5	2	2	2	2	2	2	2	0	0	0	0	0	0	0	0	0
324	Positive_control	2	1	4	0	2	2	2	2	2	2	2	2	2	2	0	2	1	1.5	3	2	0	0	2.5	0	1.25	2	2	2	2	2	2	2	2	2	2	2	2	2	2	0	0	0	0	1	1	0	0	0
346	Positive_control	2	1	4	0	2	1	0	2	1.5	1	1.25	0	2	0	0	1	0	0.5	0	1	0	0	0.5	0	0.25	0	0	0	0	0	0	0	4	4	4	4	4	4	4	0	1	1	0	1	1	1	0	1
136	Positive_control	2	1	4	1	2	2	2	2	2	2	2	2	2	2	2	2	2	2	0	0	0	1	0	0.5	0.25	2	2	0	2	2	1	1.5	4	3	3	3	3.5	3	3.25	0	1	0	0	0	1	1	0	0
306	Positive_control	2	1	4	0	2	2	0	2	2	1	1.5	2	2	0	0	2	0	1	0	0	0	2	0	1	0.5	0	0	0	0	0	0	0	1	1	3	1	1	2	1.5	0	1	1	1	1	0	1	0	0
311	Positive_control	2	1	4	0	0	2	2	0	1	1	1	1	0	1	1	0.5	1	0.75	2	0	2	2	1	2	1.5	2	2	2	2	2	2	2	2	2	3	2	2	2.5	2.25	0	0	0	0	0	0	0	0	0
345	Positive_control	2	1	4	0	2	2	0	2	2	1	1.5	2	2	0	0	2	0	1	2	0	0	0	1	0	0.5	2	2	0	2	2	0	1	1	1	1	2	1	1.5	1.25	0	1	0	1	1	1	1	0	0
350	Positive_control	2	1	4	0	2	2	0	2	2	1	1.5	2	0	2	0	1	1	1	1	0	1	0	0.5	0.5	0.5	2	0	2	2	1	2	1.5	3	3	3	3	3	3	3	1	1	1	0	0	0	0	0	0
308	Positive_control	2	1	4	0	2	2	2	2	2	2	2	2	0	2	2	1	2	1.5	2	2	2	2	2	2	2	2	2	2	2	2	2	2	1	3	1	1	2	1	1.5	1	0	0	0	0	0	0	1	0
313	Positive_control	2	1	4	0	2	2	0	0	2	0	1	0	0	0	0	0	0	0	0	0	0	0	0	0	0	0	0	0	0	1	0	0.5	3	1	1	1	2	1	1.5	1	1	1	0	0	0	0	0	1
347	Positive_control	2	1	4	1	2	2	2	2	2	2	2	0	0	0	0	0	0	0	0	0	0	0	0	0	0	0	0	0	0	0	0	0	1	1	1	1	1	1	1	1	1	1	1	1	1	1	1	1
300	Positive_control	2	1	4	1	2	2	0	2	2	1	1.5	0	0	0	2	0	1	0.5	2	0	0	2	1	1	1	0	2	0	0	1	0	0.5	2	3	1	2	2.5	1.5	2	1	1	1	0	0	0	1	0	1
215	Positive_control	2	1	4	0	2	2	0	0	2	0	1	0	0	0	0	0	0	0	0	0	0	0	0	0	0	0	0	0	0	0	0	0	1	1	2	2	1	2	1.5	1	1	1	1	0	0	0	0	1
301	Positive_control	2	1	4	0	2	2	0	0	2	0	1	2	0	2	2	1	2	1.5	2	2	0	0	2	0	1	0	0	0	0	0	0	0	3	3	3	3	3	3	3	1	0	1	0	0	0	0	0	0
352	Positive_control	2	1	4	0	2	2	0	0	2	0	1	0	0	0	0	0	0	0	0	0	0	0	0	0	0	0	0	0	0	1	0	0.5	1	1	1	1	1	1	1	1	1	1	1	0	0	0	0	1
298	Positive_control	2	1	4	0	2	2	2	2	2	2	2	0	0	0	0	0	0	0	0	0	0	0	0	0	0	0	0	0	0	0	0	0	2	2	2	4	2	3	2.5	1	1	1	0	1	1	1	0	1
137	Positive_control	2	1	4	0	2	2	2	2	2	2	2	0	2	0	0	1	0	0.5	0	0	0	0	0	0	0	0	0	0	0	1	0	0.5	1	2	3	3	1.5	3	2.25	1	1	1	0	1	1	1	0	1
303	Positive_control	2	1	4	0	0	2	2	2	1	2	1.5	0	0	0	2	0	1	0.5	2	2	0	2	2	1	1.5	2	0	0	2	1	1	1	1	1	1	1	1	1	1	1	0	0	0	1	1	1	1	1
148	Positive_control	2	1	4	0	3	3	3	3	3	3	3	0	0	0	2	0	1	0.5	0	0	0	2	0	1	0.5	0	0	0	0	0	0	0	3	3	3	1	3	2	2.5	1	1	1	0	1	1	1	1	1
340	Positive_control	2	1	4	1	2	2	0	3	2	1.5	1.75	0	0	0	0	0	0	0	0	0	0	2	0	1	0.5	0	0	0	0	0	0	0	1	1	1	1	1	1	1	1	1	1	1	1	0	1	0	1
175	Positive_control	2	1	4	0	2	1	0	0	1.5	0	0.75	2	2	0	0	2	0	1	0	0	0	0	0	0	0	0	0	0	0	0	0	0	2	2	1	1	2	1	1.5	0	1	1	0	0	0	0	0	0
223	Positive_control	2	1	4	1	2	0	2	0	1	1	1	0	0	0	0	0	0	0	0	0	0	0	0	0	0	0	0	0	0	0	0	0	4	4	4	3	4	3.5	3.75	1	1	1	0	1	1	1	0	1
357	Positive_control	2	1	4	1	2	2	1	2	2	1.5	1.75	2	2	2	2	2	2	2	2	2	2	2	2	2	2	2	2	2	2	2	2	2	3	3	3	3	3	3	3	0	0	0	0	0	0	0	0	0
334	Positive_control	2	1	4	0	2	2	0	0	2	0	1	0	0	0	0	0	0	0	0	0	0	0	0	0	0	0	0	0	0	1	0	0.5	1	1	1	1	1	1	1	1	1	1	1	0	0	0	0	1
332	Positive_control	2	1	4	0	2	2	0	2	2	1	1.5	2	0	0	2	1	1	1	0	0	0	0	0	0	0	0	0	0	0	0	0	0	2	3	1	1	2.5	1	1.75	1	1	1	0	0	1	1	0	0
341	Positive_control	2	1	4	0	2	2	2	0	2	1	1.5	2	2	2	0	2	1	1.5	0	2	0	0	1	0	0.5	0	2	2	0	1	0	0.5	3	3	3	3	3	3	3	0	1	1	0	0	1	1	0	0
362	BL-99_low	3	2	1	0	2	2	0	2	2	1	1.5	2	2	0	0	2	0	1	0	0	0	0	0	0	0	0	0	0	0	0	0	0	1	1	1	1	1	1	1	0	1	1	1	1	1	1	0	0
168	BL-99_low	3	2	1	0	2	1	2	2	1.5	2	1.75	2	0	2	2	1	2	1.5	2	0	0	0	1	0	0.5	0	0	0	0	0	0	0	4	4	4	4	4	4	4	0	0	1	0	0	1	1	0	0
169	BL-99_low	3	2	1	0	0	2	0	2	1	1	1	0	0	2	3	0	2.5	1.25	0	0	2	0	0	1	0.5	0	0	2	0	0	1	0.5	3	3	2	2	3	2	2.5	1	1	1	0	0	0	0	0	0
170	BL-99_low	3	2	1	0	3	3	3	3	3	3	3	0	0	0	0	0	0	0	0	0	0	0	0	0	0	0	0	0	0	0	1	0.5	3	3	3	1	3	2	2.5	1	1	1	0	1	1	1	1	1
171	BL-99_low	3	2	1	1	2	0	0	0	1	0	0.5	0	0	2	0	0	1	0.5	1	0	0	0	0.5	0	0.25	0	0	0	0	0	0	0	3	3	1	2	3	1.5	2.25	1	0	1	0	0	0	0	0	0
173	BL-99_low	3	2	1	1	2	2	0	2	2	1	1.5	0	0	0	0	0	0	0	0	0	0	0	0	0	0	0	0	0	0	0	0	0	1	1	1	1	1	1	1	1	1	1	1	1	1	1	0	1
174	BL-99_low	3	2	1	0	3	3	3	3	3	3	3	0	0	0	0	0	0	0	0	0	0	0	0	0	0	0	0	0	0	0	1	0.5	1	3	1	3	2	2	2	1	1	1	1	1	1	1	1	1
176	BL-99_low	3	2	1	0	2	2	0	1	2	0.5	1.25	2	2	0	2	2	1	1.5	2	0	0	0	1	0	0.5	2	2	0	2	2	1	1.5	3	3	3	3	3	3	3	0	1	0	0	0	0	0	0	0
177	BL-99_low	3	2	1	1	3	3	3	3	3	3	3	0	0	0	0	0	0	0	0	0	0	0	0	0	0	0	0	0	0	0	0	0	3	4	3	4	3.5	3.5	3.5	1	1	1	0	1	1	1	0	1
180	BL-99_low	3	2	1	1	2	2	0	2	2	1	1.5	2	0	0	0	1	0	0.5	2	0	0	2	1	1	1	2	2	0	2	2	1	1.5	1	2	2	3	1.5	2.5	2	1	1	0	0	1	0	0	0	1
181	BL-99_low	3	2	1	0	2	3	2	2	2.5	2	2.25	2	2	1	0	2	0.5	1.25	2	0	0	2	1	1	1	0	0	0	0	0	0	0	3	3	1	2	3	1.5	2.25	0	1	1	0	1	1	1	0	1
182	BL-99_low	3	2	1	1	3	3	3	3	3	3	3	2	0	0	0	1	0	0.5	0	0	0	0	0	0	0	0	0	0	0	0	0	0	1	1	1	1	1	1	1	1	1	1	1	1	1	1	1	1
163	BL-99_low	3	2	1	0	3	3	3	3	3	3	3	2	2	2	2	2	2	2	1	2	0	1	1.5	0.5	1	2	2	0	2	2	1	1.5	4	4	4	4	4	4	4	1	1	1	0	1	1	1	0	1
219	BL-99_low	3	2	1	1	1	1	0	3	1	1.5	1.25	0	2	2	2	1	2	1.5	0	2	0	2	1	1	1	0	0	0	0	0	0	0	3	3	1	2	3	1.5	2.25	0	0	1	0	0	0	1	0	0
241	BL-99_low	3	2	1	0	2	0	0	1	1	0.5	0.75	0	0	0	0	0	0	0	0	0	0	0	0	0	0	0	0	0	0	0	0	0	4	4	4	4	4	4	4	1	1	1	0	0	0	0	0	1
242	BL-99_low	3	2	1	0	2	0	2	2	1	2	1.5	0	0	0	0	0	0	0	2	0	0	0	1	0	0.5	0	0	0	0	0	0	0	3	2	2	2	2.5	2	2.25	1	0	1	0	1	1	1	0	1
243	BL-99_low	3	2	1	1	0	2	0	0	1	0	0.5	0	0	0	0	0	0	0	0	0	0	0	0	0	0	0	0	0	0	0	0	0	3	3	3	2	3	2.5	2.75	1	1	1	0	0	0	0	0	0
245	BL-99_low	3	2	1	0	2	2	0	0	2	0	1	2	1	0	0	1.5	0	0.75	1	0	0	0	0.5	0	0.25	0	2	0	0	1	0	0.5	1	3	1	1	2	1	1.5	0	1	1	0	0	0	0	0	0
246	BL-99_low	3	2	1	0	2	2	2	0	2	1	1.5	0	2	0	0	1	0	0.5	0	0	0	0	0	0	0	0	0	0	0	0	0	0	3	3	3	3	3	3	3	1	1	1	0	1	1	1	0	1
247	BL-99_low	3	2	1	0	2	2	2	0	2	1	1.5	0	0	0	0	0	0	0	0	0	0	0	0	0	0	0	0	0	0	0	0	0	1	1	1	1	1	1	1	1	1	1	1	1	1	1	0	1
164	BL-99_low	3	2	1	0	1	1	2	2	1	2	1.5	0	2	0	2	1	1	1	0	0	0	0	0	0	0	2	0	0	2	1	1	1	2	3	3	2	2.5	2.5	2.5	0	1	0	0	1	1	1	0	0
248	BL-99_low	3	2	1	0	2	2	2	2	2	2	2	0	0	0	0	0	0	0	0	0	0	0	0	0	0	0	0	0	0	0	0	0	3	3	3	1	3	2	2.5	1	1	1	0	1	1	1	0	1
226	BL-99_low	3	2	1	0	2	0	0	0	1	0	0.5	2	2	0	0	2	0	1	0	2	0	0	1	0	0.5	0	0	0	0	0	0	0	2	3	1	2	2.5	1.5	2	0	0	1	0	0	0	0	0	0
234	BL-99_low	3	2	1	1	2	2	2	2	2	2	2	0	0	0	0	0	0	0	0	0	0	0	0	0	0	0	0	0	0	0	0	0	3	2	2	1	2.5	1.5	2	1	1	1	0	1	1	1	0	1
252	BL-99_low	3	2	1	0	0	2	0	2	1	1	1	2	2	0	2	2	1	1.5	0	0	0	0	0	0	0	0	0	0	0	0	0	0	2	3	3	3	2.5	3	2.75	0	1	1	0	0	1	1	0	0
253	BL-99_low	3	2	1	1	0	2	0	1	1	0.5	0.75	0	0	0	2	0	1	0.5	0	0	0	0	0	0	0	0	0	0	0	0	0	0	3	3	3	1	3	2	2.5	1	1	1	0	0	0	0	0	0
165	BL-99_low	3	2	1	0	2	0	2	0	1	1	1	0	0	2	0	0	1	0.5	0	0	0	0	0	0	0	0	0	0	0	0	0	0	1	2	1	1	1.5	1	1.25	1	1	1	0	0	1	1	0	0
255	BL-99_low	3	2	1	0	2	3	0	3	2.5	1.5	2	2	0	0	2	1	1	1	2	0	0	2	1	1	1	0	0	0	0	0	0	0	2	1	1	1	1.5	1	1.25	1	1	1	1	0	0	1	0	1
256	BL-99_low	3	2	1	0	3	3	0	3	3	1.5	2.25	0	2	0	2	1	1	1	0	0	0	0	0	0	0	0	0	0	0	0	0	0	4	4	4	4	4	4	4	1	1	1	0	0	1	1	0	1
257	BL-99_low	3	2	1	1	2	2	0	2	2	1	1.5	0	0	0	0	0	0	0	0	0	0	0	0	0	0	0	0	0	0	0	0	0	1	1	1	1	1	1	1	1	1	1	1	1	1	1	0	1
258	BL-99_low	3	2	1	0	3	3	0	2	3	1	2	2	0	0	0	1	0	0.5	2	2	0	0	2	0	1	2	0	0	2	1	1	1	2	1	3	2	1.5	2.5	2	1	1	1	1	1	1	0	0	1
259	BL-99_low	3	2	1	0	3	3	0	3	3	1.5	2.25	0	0	0	2	0	1	0.5	0	0	0	0	0	0	0	0	0	0	0	0	0	0	1	1	1	1	1	1	1	1	1	1	1	0	1	1	0	1
260	BL-99_low	3	2	1	0	3	3	3	2	3	2.5	2.75	2	0	0	0	1	0	0.5	2	2	0	0	2	0	1	0	0	0	0	0	0	0	2	2	1	1	2	1	1.5	1	1	1	1	1	1	1	1	1
261	BL-99_low	3	2	1	0	2	0	0	0	1	0	0.5	0	0	0	0	0	0	0	0	0	0	0	0	0	0	0	0	0	0	0	0	0	2	1	1	1	1.5	1	1.25	1	1	1	0	0	0	0	0	0
262	BL-99_low	3	2	1	0	2	2	0	2	2	1	1.5	0	2	0	2	1	1	1	0	0	0	0	0	0	0	0	0	0	0	0	0	0	1	1	1	1	1	1	1	1	1	1	1	0	1	1	0	0
263	BL-99_low	3	2	1	0	0	3	0	0	1.5	0	0.75	0	0	0	0	0	0	0	0	0	0	0	0	0	0	0	0	0	0	0	0	0	4	4	4	4	4	4	4	1	1	1	0	0	0	0	0	1
264	BL-99_low	3	2	1	0	2	2	2	2	2	2	2	2	2	0	2	2	1	1.5	2	2	0	2	2	1	1.5	0	0	0	0	0	0	0	4	3	3	3	3.5	3	3.25	0	0	1	0	1	1	1	0	0
265	BL-99_low	3	2	1	0	3	3	0	2	3	1	2	0	0	0	0	0	0	0	0	0	0	0	0	0	0	0	0	0	0	0	0	0	1	1	1	1	1	1	1	1	1	1	1	1	1	1	0	1
266	BL-99_low	3	2	1	1	0	1	0	2	0.5	1	0.75	0	0	0	0	0	0	0	0	0	0	0	0	0	0	0	0	0	0	0	0	0	2	2	2	2	2	2	2	0	0	0	0	1	1	1	0	1
267	BL-99_low	3	2	1	0	3	3	0	3	3	1.5	2.25	0	2	0	2	1	1	1	0	0	0	0	0	0	0	0	0	0	0	0	0	0	1	3	1	1	2	1	1.5	1	1	1	1	0	1	1	0	1
268	BL-99_low	3	2	1	0	3	0	0	0	1.5	0	0.75	2	0	0	0	1	0	0.5	2	0	0	0	1	0	0.5	0	0	0	0	0	0	0	3	1	1	1	2	1	1.5	0	0	1	0	0	0	0	0	0
250	BL-99_low	3	2	1	1	1	2	2	0	1.5	1	1.25	0	0	0	0	0	0	0	0	0	0	0	0	0	0	0	0	0	0	0	0	0	1	1	1	1	1	1	1	1	1	1	0	1	1	1	0	1
166	BL-99_low	3	2	1	0	3	3	3	3	3	3	3	0	0	0	2	0	1	0.5	0	0	0	0	0	0	0	0	0	0	0	0	0	0	2	3	1	2	2.5	1.5	2	1	1	1	0	1	1	1	1	1
355	BL-99_low	3	2	1	0	2	2	2	0	2	1	1.5	0	2	0	2	1	1	1	2	0	2	0	1	1	1	0	0	2	0	0	1	0.5	1	1	2	2	1	2	1.5	1	1	1	1	0	0	0	0	0
358	BL-99_low	3	2	1	1	2	2	2	2	2	2	2	2	0	0	0	1	0	0.5	0	0	0	0	0	0	0	2	2	0	2	2	1	1.5	3	3	3	3	3	3	3	1	1	0	0	1	1	1	0	1
359	BL-99_low	3	2	1	0	2	2	0	0	2	0	1	2	0	0	0	1	0	0.5	0	0	0	0	0	0	0	0	0	0	0	0	0	0	1	1	1	1	1	1	1	1	1	1	1	0	0	0	0	0
360	BL-99_low	3	2	1	0	2	2	0	0	2	0	1	2	0	2	0	1	1	1	2	2	2	0	2	1	1.5	0	0	0	0	0	0	0	1	1	1	1	1	1	1	1	0	1	1	0	0	0	0	0
192	BL-99_high	4	3	2	1	3	3	3	3	3	3	3	0	0	0	0	0	0	0	0	0	0	0	0	0	0	0	0	0	0	0	0	0	1	1	1	1	1	1	1	1	1	1	1	1	1	1	1	1
393	BL-99_high	4	3	2	0	2	2	2	2	2	2	2	0	2	2	0	1	1	1	2	0	0	2	1	1	1	2	2	2	2	2	2	2	1	1	1	1	1	1	1	1	1	0	1	1	1	0	1	1
193	BL-99_high	4	3	2	0	2	2	1	2	2	1.5	1.75	2	2	1	0	2	0.5	1.25	0	0	0	0	0	0	0	0	2	0	0	1	0	0.5	1	1	1	1	1	1	1	0	1	1	1	1	1	1	0	0
194	BL-99_high	4	3	2	0	3	2	2	3	2.5	2.5	2.5	2	0	0	0	1	0	0.5	2	0	0	0	1	0	0.5	0	0	0	0	0	0	0	2	3	3	2	2.5	2.5	2.5	1	1	1	0	1	1	1	0	1
195	BL-99_high	4	3	2	1	3	3	3	3	3	3	3	2	2	1	0	2	3	2.5	0	0	0	1	0	0.5	0.25	0	0	0	0	0	0	0	3	3	3	1	3	2	2.5	1	1	1	0	0	1	1	1	0
199	BL-99_high	4	3	2	1	3	3	3	3	3	3	3	0	0	0	2	0	1	0.5	0	0	0	0	0	0	0	0	0	0	0	0	0	0	2	3	1	2	2.5	1.5	2	1	1	1	0	1	1	1	1	1
200	BL-99_high	4	3	2	1	3	3	1	3	3	2	2.5	0	0	0	0	0	0	0	0	0	0	0	0	0	0	0	0	0	0	0	0	0	3	2	2	1	2.5	1.5	2	1	1	1	0	1	1	1	0	1
201	BL-99_high	4	3	2	0	3	3	3	3	3	3	3	0	0	0	0	0	0	0	0	0	0	0	0	0	0	0	0	0	0	0	0	0	1	1	1	1	1	1	1	1	1	1	1	1	1	1	1	1
251	BL-99_high	4	3	2	0	2	2	2	2	2	2	2	0	0	0	2	0	1	0.5	0	0	0	0	0	0	0	0	0	0	0	0	0	0	2	3	3	3	2.5	3	2.75	1	1	1	0	1	1	1	0	1
204	BL-99_high	4	3	2	1	2	1	1	1	1.5	1	1.25	0	0	0	0	0	0	0	0	0	0	0	0	0	0	0	0	0	0	0	0	0	3	3	3	1	3	2	2.5	1	1	1	0	1	1	1	0	1
205	BL-99_high	4	3	2	0	3	3	3	3	3	3	3	2	0	0	0	1	0	0.5	0	0	0	0	0	0	0	0	0	0	0	0	0	0	1	2	1	1	1.5	1	1.25	1	1	1	1	1	1	1	1	1
186	BL-99_high	4	3	2	0	3	3	3	3	3	3	3	0	0	0	0	0	0	0	0	0	0	0	0	0	0	0	0	0	0	0	0	0	1	1	1	1	1	1	1	1	1	1	1	1	1	1	1	1
269	BL-99_high	4	3	2	0	1	1	1	0	1	0.5	0.75	2	0	0	0	1	0	0.5	0	0	0	0	0	0	0	0	0	0	0	0	0	0	2	1	3	2	1.5	2.5	2	0	1	1	0	0	0	0	0	0
271	BL-99_high	4	3	2	0	2	0	2	2	1	2	1.5	0	0	0	0	0	0	0	0	0	0	0	0	0	0	0	0	0	0	0	0	0	3	1	1	1	2	1	1.5	1	1	1	0	1	1	1	1	1
272	BL-99_high	4	3	2	0	3	2	0	1	2.5	0.5	1.5	2	0	0	0	1	0	0.5	0	0	0	0	0	0	0	0	0	0	0	0	0	0	2	2	1	1	2	1	1.5	1	1	1	0	0	0	0	0	1
273	BL-99_high	4	3	2	0	2	2	0	0	2	0	1	2	2	2	0	2	1	1.5	1	0	0	0	0.5	0	0.25	0	0	0	0	0	0	0	1	1	1	1	1	1	1	0	1	1	1	0	0	0	0	0
274	BL-99_high	4	3	2	1	2	2	2	0	2	1	1.5	0	2	0	0	1	0	0.5	0	0	2	0	0	1	0.5	0	0	0	0	0	0	0	1	2	2	3	1.5	2.5	2	1	1	1	0	1	0	1	0	1
275	BL-99_high	4	3	2	0	2	0	2	2	1	2	1.5	0	0	0	2	0	1	0.5	2	0	0	0	1	0	0.5	0	0	0	0	0	0	0	3	3	1	2	3	1.5	2.25	1	0	1	0	1	1	1	0	1
276	BL-99_high	4	3	2	1	2	2	2	0	2	1	1.5	2	0	2	0	1	1	1	0	0	0	0	0	0	0	0	0	0	0	0	0	0	1	1	1	1	1	1	1	1	1	1	1	0	1	1	0	0
277	BL-99_high	4	3	2	0	2	0	0	0	1	0	0.5	0	0	0	0	0	0	0	0	0	0	0	0	0	0	0	0	0	0	0	0	0	1	1	1	1	1	1	1	1	1	1	0	0	0	0	0	0
278	BL-99_high	4	3	2	0	2	2	0	0	2	0	1	1	0	0	0	0.5	0	0.25	0	0	0	0	0	0	0	0	0	0	0	0	0	0	1	1	1	1	1	1	1	1	1	1	1	0	0	0	0	1
279	BL-99_high	4	3	2	0	3	3	0	3	3	1.5	2.25	0	0	0	0	0	0	0	0	0	0	0	0	0	0	0	0	0	0	0	0	0	2	3	1	1	2.5	1	1.75	1	1	1	0	1	1	1	0	1
280	BL-99_high	4	3	2	0	3	0	0	2	1.5	1	1.25	2	2	0	2	2	1	1.5	2	0	0	0	1	0	0.5	2	0	0	2	1	1	1	3	3	1	3	3	2	2.5	0	0	0	0	0	1	0	0	0
188	BL-99_high	4	3	2	0	2	0	0	2	1	1	1	0	0	3	0	0	1.5	0.75	0	0	0	0	0	0	0	0	0	0	0	0	0	0	1	1	1	1	1	1	1	1	1	1	0	0	1	1	0	0
282	BL-99_high	4	3	2	0	2	2	0	2	2	1	1.5	0	0	0	0	0	0	0	0	0	0	0	0	0	0	0	0	0	0	0	0	0	3	1	1	3	2	2	2	1	1	1	0	1	1	1	0	1
283	BL-99_high	4	3	2	1	2	2	0	2	2	1	1.5	0	0	0	0	0	0	0	0	0	0	0	0	0	0	0	0	0	0	0	0	0	1	1	1	1	1	1	1	1	1	1	1	1	1	1	0	1
284	BL-99_high	4	3	2	0	2	0	0	2	1	1	1	0	0	0	0	0	0	0	0	0	0	0	0	0	0	0	0	0	0	0	0	0	3	2	3	1	2.5	2	2.25	1	1	1	0	1	1	1	0	1
285	BL-99_high	4	3	2	0	2	2	0	2	2	1	1.5	0	0	0	0	0	0	0	0	0	0	0	0	0	0	0	0	0	0	0	0	0	1	1	1	1	1	1	1	1	1	1	1	1	1	1	0	1
286	BL-99_high	4	3	2	0	2	2	2	2	2	2	2	0	0	0	0	0	0	0	0	0	0	0	0	0	0	0	0	0	0	0	0	0	3	2	2	1	2.5	1.5	2	1	1	1	0	1	1	1	0	1
287	BL-99_high	4	3	2	0	2	3	2	2	2.5	2	2.25	0	0	0	0	0	0	0	0	0	0	0	0	0	0	0	0	0	0	0	0	0	3	1	3	1	2	2	2	1	1	1	0	1	1	1	0	1
288	BL-99_high	4	3	2	0	3	3	2	3	3	2.5	2.75	2	2	2	2	2	2	2	2	2	2	2	2	2	2	0	0	0	0	0	0	0	3	3	1	1	3	1	2	1	1	1	0	0	0	1	1	1
189	BL-99_high	4	3	2	0	3	3	2	3	3	2.5	2.75	2	2	2	2	2	2	2	1	1	1	1	1	1	1	0	0	0	0	0	0	0	2	2	2	2	2	2	2	1	1	1	1	0	1	1	0	1
289	BL-99_high	4	3	2	0	3	3	0	3	3	1.5	2.25	1	0	0	0	0.5	0	0.25	2	0	0	2	1	1	1	2	0	0	2	1	1	1	1	1	1	3	1	2	1.5	1	1	1	1	1	0	0	0	1
290	BL-99_high	4	3	2	1	2	0	0	3	1	1.5	1.25	0	0	0	0	0	0	0	0	0	0	2	0	1	0.5	0	0	0	0	0	0	0	1	1	1	1	1	1	1	1	1	1	0	1	0	1	0	1
291	BL-99_high	4	3	2	0	3	3	2	2	3	2	2.5	2	2	2	0	2	1	1.5	0	0	2	0	0	1	0.5	0	0	0	0	0	0	0	2	3	3	3	2.5	3	2.75	1	1	1	0	1	1	1	0	1
292	BL-99_high	4	3	2	0	2	2	2	0	2	1	1.5	0	0	0	0	0	0	0	2	0	2	0	1	1	1	2	0	2	2	1	2	1.5	1	3	1	1	2	1	1.5	1	1	1	0	1	0	0	0	1
293	BL-99_high	4	3	2	0	2	2	0	3	2	1.5	1.75	0	0	0	0	0	0	0	0	0	0	0	0	0	0	0	0	0	0	0	0	0	3	2	2	2	2.5	2	2.25	1	1	1	0	1	1	1	0	1
294	BL-99_high	4	3	2	0	3	3	0	2	3	1	2	2	0	0	0	1	0	0.5	0	2	0	0	1	0	0.5	0	0	0	0	0	0	0	2	3	1	1	2.5	1	1.75	1	1	1	0	1	1	1	0	1
295	BL-99_high	4	3	2	1	3	2	2	3	2.5	2.5	2.5	0	0	0	0	0	0	0	0	0	0	0	0	0	0	0	0	0	0	0	0	0	2	1	1	1	1.5	1	1.25	1	1	1	1	1	1	1	1	1
190	BL-99_high	4	3	2	0	2	2	2	3	2	2.5	2.25	2	0	0	0	1	0	0.5	0	0	0	0	0	0	0	0	0	0	0	0	0	0	1	1	1	1	1	1	1	1	1	1	1	1	1	1	1	1
191	BL-99_high	4	3	2	1	0	2	0	2	1	1	1	0	0	0	0	0	0	0	0	0	0	0	0	0	0	0	0	0	0	0	0	0	1	2	1	1	1.5	1	1.25	1	1	1	0	1	1	1	0	1
386	BL-99_high	4	3	2	0	2	2	2	2	2	2	2	2	0	2	0	1	1	1	0	0	2	0	0	1	0.5	2	2	0	2	2	1	1.5	3	3	3	3	3	3	3	1	1	0	0	1	1	1	0	1
387	BL-99_high	4	3	2	0	2	2	2	2	2	2	2	0	0	0	0	0	0	0	0	0	0	0	0	0	0	0	0	0	0	0	0	0	1	1	1	1	1	1	1	1	1	1	1	1	1	1	1	1
391	BL-99_high	4	3	2	1	2	2	2	2	2	2	2	0	0	0	0	0	0	0	0	0	0	1	0	0.5	0.25	0	0	0	0	0	0	0	1	1	1	1	1	1	1	1	1	1	1	1	1	1	1	1
392	BL-99_high	4	3	2	0	0	2	2	0	1	1	1	0	0	2	0	0	1	0.5	0	1	0	0	0.5	0	0.25	0	0	0	0	0	0	0	2	2	2	2	2	2	2	1	0	1	0	0	1	1	0	0
[truncated: 6 more columns]

## Sheet: Table3
ID	Group	group_1	V1PGⅠ	V3PGⅠ	V4PGⅠ	V3PGⅠ-V1PGⅠ	V4PGⅠ-V3PGⅠ	V4PGⅠ-V1PGⅠ		V1PGⅡ	V3PGⅡ	V4PGⅡ	V3PGⅡ-V1PGⅡ	V4PGⅡ-V3PGⅡ	V4PGⅡ-V1PGⅡ		V1PGR	V3PGR	V4PGR	V3PGR-V1PGR	V4PGR-V3PGR	V4PGR-V1PGR		V1G17	V3G17	V4G17	V3G17-V1G17	V4G17-V3G17	V4G17-V1G17
328	Placebo	1	28.8	38.75	41.8	9.95	3.05	13		18	3.1	7.5	-14.9	4.4	-10.5		1.6	12.5	5.57333	10.9	-6.93	3.97333		1.06	1.19	1.44	0.13	0.25	0.38
329	Placebo	1	67.2	67.53	65.4	0.33	-52.13	-1.8		10	6.01	2.8	-3.99	-3.21	-7.2		6.72	11.2363	23.3571	4.51627	-5.73627	16.6371		0.87	2.93	5.79	2.06	2.86	4.92
149	Placebo	1	56.2	55.4	64.3	-0.8	8.9	8.1		7.1	6.2	10.4	-0.9	4.2	3.3		7.91549	8.93548	6.18269	1.01999	-2.75548	-1.7328		1.69	1.11	2.12	-0.58	1.01	0.43
151	Placebo	1	70.9	69.6	75.5	-1.3	5.9	4.6		5.5	6.6	9.9	1.1	3.3	4.4		12.8909	10.5455	7.62626	-2.34545	-2.91545	-5.26465		4.56	8.84	24.11	4.28	15.27	19.55
152	Placebo	1	44.3	48.6	31.3	4.3	-17.3	-13		8.8	10	7.1	1.2	-2.9	-1.7		5.03409	4.86	4.40845	-0.174091	-0.45	-0.62564		4.03	6.65	0.50	2.62	-6.15	-3.53
156	Placebo	1	143.3	152.8	148.1	9.5	-4.7	4.8		15.9	17.6	17.0	1.7	-0.6	1.1		9.01258	8.68182	8.71176	-0.33076	0.0281818	-0.300814		9.41	9.38	0.42	-0.03	-8.96	-8.99
210	Placebo	1	65.7	79.8	70.1	14.1	-9.7	4.4		11.3	14.4	13.2	3.1	-1.2	1.9		5.81416	5.54167	5.31061	-0.272493	-0.231667	-0.503553		4.44	4.8	2.30	0.36	-2.5	-2.14
211	Placebo	1	21.7	43.9	41.0	22.2	-2.9	19.3		3.6	7.6	6.7	4	-0.9	3.1		6.02778	5.77632	6.1194	-0.251462	0.343684	0.0916252		2.05	3.2	0.80	1.15	-2.4	-1.25
213	Placebo	1	43.6	69.2	59.8	25.6	-9.4	16.2		7.8	14.9	12.2	7.1	-2.7	4.4		5.58974	4.6443	4.90164	-0.945448	0.255705	-0.688104		10.94	11	0.10	0.06	-10.9	-10.84
214	Placebo	1	65.2	62.9	62.9	-2.3	0	-2.3		6.8	8.8	8.7	2	-0.1	1.9		9.58824	7.14773	7.22989	-2.44051	0.0822727	-2.35835		11.48	11.7	0.18	0.22	-11.52	-11.3
140	Placebo	1	66.9	38.5	63.0	-28.4	24.5	-3.9		10.8	7.7	10.7	-3.1	3	-0.1		6.19444	5	5.88785	-1.19444	0.89	-0.306594		11.14	10.35	0.75	-0.79	-9.6	-10.39
216	Placebo	1	43.1	49	47.5	5.9	-1.5	4.4		2	7.1	5.3	5.1	-1.8	3.3		21.55	6.90141	8.96226	-14.6486	2.05859	-12.5877		1.41	1.1	2.25	-0.31	1.15	0.84
217	Placebo	1	61.5	39.6	41	-21.9	1.4	-20.5		13.1	5.7	5.3	-7.4	-0.4	-7.8		4.69466	6.94737	7.73585	2.25271	0.792632	3.04119		2.62	3.2	2.73	0.58	-0.47	0.11
178	Placebo	1	NA	NA	NA	NA	NA	NA		NA	NA	NA	NA	NA	NA		NA	NA	NA	NA	NA	NA		NA	NA	NA	NA	NA	NA
183	Placebo	1	NA	NA	NA	NA	NA	NA		NA	NA	NA	NA	NA	NA		NA	NA	NA	NA	NA	NA		NA	NA	NA	NA	NA	NA
220	Placebo	1	NA	NA	NA	NA	NA	NA		NA	NA	NA	NA	NA	NA		4.94872	4.34409	NA	-0.604632	-0.274086	NA		2.11	NA	4.84	NA	NA	2.73
221	Placebo	1	NA	NA	NA	NA	NA	NA		NA	NA	NA	NA	NA	NA		4.6652	4.49248	NA	-0.172717	0.307519	NA		2.35	NA	29.69	NA	NA	27.34
222	Placebo	1	50.8	57.5	47.7	6.7	-9.8	-3.1		9.1	10.7	8.2	1.6	-2.5	-0.9		5.58242	5.37383	5.81707	-0.208586	0.446168	0.234656		1.74	2	3.93	0.26	1.93	2.19
141	Placebo	1	40.6	83	27.9	42.4	-55.1	-12.7		4.3	5.4	4.6	1.1	-0.8	0.3		9.44186	15.3704	6.06522	5.92851	-9.30037	-3.37664		2.71	1.65	1.63	-1.06	-0.02	-1.08
224	Placebo	1	NA	NA	NA	NA	NA	NA		NA	NA	NA	NA	NA	NA		NA	NA	NA	NA	NA	NA		NA	NA	NA	NA	NA	NA
225	Placebo	1	NA	NA	NA	NA	NA	NA		NA	NA	NA	NA	NA	NA		4.94355	2.25	NA	-2.69355	2.93	NA		3.89	NA	3.44	NA	NA	-0.45
203	Placebo	1	NA	NA	NA	NA	NA	NA		NA	NA	NA	NA	NA	NA		NA	NA	NA	NA	NA	NA		NA	NA	NA	NA	NA	NA
227	Placebo	1	NA	NA	NA	NA	NA	NA		NA	NA	NA	NA	NA	NA		5.02308	4.99206	NA	-0.0310134	-0.582063	NA		2.85	NA	4.07	NA	NA	1.22
228	Placebo	1	51.5	52.6	52.3	1.1	-0.3	0.8		6	8.1	7.4	2.1	-0.7	1.4		8.58333	6.49383	7.06757	-2.08951	0.576173	-1.51577		2.45	3.4	4.11	0.95	0.71	1.66
229	Placebo	1	39.5	35.4	33.7	-4.1	-1.7	-5.8		6.4	6.6	6.5	0.2	-0.1	0.1		6.17188	5.36364	5.18462	-0.808239	-0.183636	-0.98726		2.04	1.1	1.49	-0.94	0.39	-0.55
230	Placebo	1	66.5	75	57.7	8.5	-17.3	-8.8		10.3	24	19.6	13.7	-4.4	9.3		6.45631	3.125	2.94388	-3.33131	-0.185	-3.51243		2.32	3.9	2.71	1.58	-1.19	0.39
231	Placebo	1	98.7	84.2	71.0	-14.5	-13.2	-27.7		21.5	12.9	10.3	-8.6	-2.6	-11.2		4.5907	6.52713	6.8932	1.93643	0.362868	2.30251		3.53	3.7	9.62	0.17	5.92	6.09
232	Placebo	1	82.8	92.6	72.1	9.8	-20.5	-10.7		13.1	14.4	12.0	1.3	-2.4	-1.1		6.32061	6.43056	6.00833	0.109945	-0.420556	-0.312277		11.68	11.5	0.27	-0.18	-11.23	-11.41
233	Placebo	1	15.6	57.8	57.6	42.2	-0.2	42		5.3	9	8.4	3.7	-0.6	3.1		2.9434	6.42222	6.85714	3.47883	0.437778	3.91375		4.26	5.3	0.93	1.04	-4.37	-3.33
207	Placebo	1	99.6	104.5	83.2	4.9	-21.3	-16.4		28.7	29.6	23.5	0.9	-6.1	-5.2		3.47038	3.53041	3.54043	0.0600221	0.00959459	0.0700423		9.09	8.8	1.50	-0.29	-7.3	-7.59
235	Placebo	1	62	64.9	54.8	2.9	-10.1	-7.2		12.2	13.6	11.5	1.4	-2.1	-0.7		5.08197	4.77206	4.76522	-0.309908	-0.00205882	-0.31675		4.77	3.7	1.55	-1.07	-2.15	-3.22
236	Placebo	1	40.8	38.5	41.8	-2.3	3.3	1		11.6	12.8	12.2	1.2	-0.6	0.6		3.51724	3.00781	3.42623	-0.509429	0.422187	-0.0910119		6.5	2.7	3.56	-3.8	0.86	-2.94
237	Placebo	1	53.5	53.9	50.5	0.4	-3.4	-3		8.6	9.9	9.2	1.3	-0.7	0.6		6.22093	5.44444	5.48913	-0.776486	0.0455556	-0.7318		5.84	8.5	5.52	2.66	-2.98	-0.32
238	Placebo	1	70	83.2	92.9	13.2	9.7	22.9		18.7	24.1	26.6	5.4	2.5	7.9		3.74332	3.45228	3.49248	-0.291033	0.0377178	-0.250834		12.53	13.2	0.80	0.67	-12.4	-11.73
239	Placebo	1	124.6	102	118.0	-22.6	16	-6.6		36.3	38	31.0	1.7	-7	-5.3		3.43251	2.68421	3.80645	-0.748296	1.12579	0.373945		11.51	11.4	32.94	-0.11	21.54	21.43
240	Placebo	1	80	98.4	84.9	18.4	-13.5	4.9		23.1	31.1	25.8	8	-5.3	2.7		3.4632	3.16399	3.2907	-0.299216	0.126013	-0.172506		9.65	6.1	4.80	-3.55	-1.3	-4.85
142	Placebo	1	61.5	47.3	67.1	-14.2	19.8	5.6		8.8	7.7	9.7	-1.1	2	0.9		6.98864	6.14286	6.91753	-0.845779	0.777143	-0.0711106		4.02	2.2	2.98	-1.82	0.78	-1.04
143	Placebo	1	45.7	48.1	37.1	2.4	-11	-8.6		4.6	2.4	7.3	-2.2	4.9	2.7		9.93478	20.0417	5.08219	10.1069	-14.9617	-4.85259		0.57	3.18	4.98	2.61	1.8	4.41
144	Placebo	1	49.2	23.3	53.2	-25.9	29.9	4		7.9	7.6	9.3	-0.3	1.7	1.4		6.22785	3.06579	5.72043	-3.16206	2.65421	-0.507418		10.7	10.46	0.56	-0.24	-9.9	-10.14
318	Placebo	1	44.4	53.58	14.3	9.18	-39.28	-30.1		9.5	3.94	3.6	-5.56	-0.34	-5.9		4.67368	13.599	3.97222	8.9253	-9.62898	-0.701462		4.31	2.17	4.44	-2.14	2.27	0.13
319	Placebo	1	71.1	93.84	63.7	22.74	-70.14	-7.4		12.2	7.87	5.3	-4.33	-2.57	-6.9		5.82787	11.9238	12.0189	6.09589	-7.45376	6.191		2.24	1.57	3.49	-0.67	1.92	1.25
320	Placebo	1	69.9	24.45	49.2	-45.45	4.75	-20.7		16.3	9.9	8.5	-6.4	-1.4	-7.8		4.28834	2.4697	5.78824	-1.81865	0.970303	1.49989		10.09	10.06	1.92	-0.03	-8.14	-8.17
321	Placebo	1	89.4	73.87	79.1	-15.53	-44.77	-10.3		27	5.61	5.9	-21.39	0.29	-21.1		3.31111	13.1676	13.4068	9.85645	-8.23756	10.0957		1.03	0.7	1.72	-0.33	1.02	0.69
325	Placebo	1	43.7	94.35	27.6	50.65	-66.75	-16.1		7.7	10.41	5.1	2.71	-5.31	-2.6		5.67532	9.0634	5.41176	3.38808	-3.6534	-0.26356		2.2	3.87	1.76	1.67	-2.11	-0.44
326	Placebo	1	68.5	65.82	45.0	-2.68	-20.82	-23.5		13.4	5.26	8.2	-8.14	2.94	-5.2		5.11194	12.5133	5.4878	7.40137	-7.02331	0.375865		1.73	1.94	2.34	0.21	0.4	0.61
172	Positive_control	2	46.6	58.1	59.9	11.5	1.8	13.3		6.3	6.2	7.9	-0.1	1.7	1.6		7.39683	9.37097	7.58228	1.97414	-1.79097	0.185453		2.18	4.15	3.86	1.97	-0.29	1.68
150	Positive_control	2	73.1	83	92.9	9.9	9.9	19.8		8.4	10	12.2	1.6	2.2	3.8		8.70238	8.3	7.61475	-0.402381	-0.69	-1.08763		0.67	0.71	0.74	0.04	0.03	0.07
309	Positive_control	2	66.7	63.8	36.8	-2.9	-27	-29.9		9.1	28.03	5.7	18.93	-22.33	-3.4		7.32967	2.27613	6.45614	-5.05354	4.18387	-0.87353		10.82	10.89	0.83	0.07	-10.06	-9.99
333	Positive_control	2	49.7	61.56	24.4	11.86	-37.16	-25.3		9.1	9.99	5.3	0.89	-4.69	-3.8		5.46154	6.16216	4.60377	0.700624	-1.56216	-0.857765		10.05	13.71	15.59	3.66	1.88	5.54
349	Positive_control	2	57.2	89.2	55.4	32	-63.8	-1.8		10.3	13.72	5.0	3.42	-8.72	-5.3		5.5534	6.50146	11.08	0.94806	-1.42146	5.5266		6.98	13.68	3.48	6.7	-10.2	-3.5
351	Positive_control	2	79.1	81.33	69.6	2.23	-61.73	-9.5		12.2	7.66	3.2	-4.54	-4.46	-9		6.48361	10.6175	21.75	4.13389	-4.48749	15.2664		7.64	2.84	6.51	-4.8	3.67	-1.13
296	Positive_control	2	92.9	85.98	84.1	-6.92	-41.88	-8.8		27.4	8.47	26	-18.93	-2.47	-1.4		3.39051	10.1511	3.23462	6.76061	-2.80112	-0.155896		2.09	0.76	1.46	-1.33	0.7	-0.63
304	Positive_control	2	43.6	60.85	18.4	17.25	-42.45	-25.2		6.9	22.7	3.7	15.8	-19	-3.2		6.31884	2.68062	4.97297	-3.63822	2.28938	-1.34587		1.22	1.4	2.17	0.18	0.77	0.95
315	Positive_control	2	48.3	66.74	33.0	18.44	-33.74	-15.3		5.2	36.7	4.3	31.5	-32.4	-0.9		9.28846	1.81853	7.67442	-7.46993	5.85147	-1.61404		7.35	1.43	6.48	-5.92	5.05	-0.87
316	Positive_control	2	55.6	74.88	38.0	19.28	-36.88	-17.6		9.7	4.6	5.3	-5.1	0.7	-4.4		5.73196	16.2783	7.16981	10.5463	-9.10826	1.43785		3.66	2.67	2.21	-0.99	-0.46	-1.45
184	Positive_control	2	50	73.8	46.7	23.8	-27.1	-3.3		5	2	5.9	-3	3.9	0.9		10	36.9	7.91525	26.9	-28.98	-2.08475		1.67	2.07	3.16	0.4	1.09	1.49
249	Positive_control	2	92.1	94	86.9	1.9	-7.1	-5.2		11.6	12.3	10.3	0.7	-2	-1.3		7.93966	7.64228	8.43689	-0.297379	0.797724	0.497238		1.17	1.3	0.10	0.13	-1.2	-1.07
336	Positive_control	2	7	55.7	6.3	48.7	-49.4	-0.7		15.7	14.19	6.3	-1.51	-7.89	-9.4		0.44586	3.9253	1	3.47944	-2.9253	0.55414					0	0	0
348	Positive_control	2	69.3	120.32	64.6	51.02	-85.72	-4.7		11.5	11.86	7.1	0.36	-4.76	-4.4		6.02609	10.145	9.09859	4.11894	-5.27503	3.0725		1.04	5.16	1.41	4.12	-3.75	0.37
365	Positive_control	2	63.8	94.23	94.23	30.43	0	30.43		13.8	6.25	6.25	-7.55	0	-7.55		4.62319	15.0768	15.0768	10.4536	0.0032	10.4536		1.17	7.57	7.57	6.4	0	6.4
307	Positive_control	2	65.3	82.73	60.6	17.43	-52.13	-4.7		9.2	3.99	4.5	-5.21	0.51	-4.7		7.09783	20.7343	13.4667	13.6365	-13.9343	6.36884		1.59	2.51	2.86	0.92	0.35	1.27
317	Positive_control	2	80.7	47.21	80.5	-33.49	-16.71	-0.2		18.4	5.84	17.7	-12.56	1.86	-0.7		4.38587	8.0839	4.54802	3.69803	-4.1239	0.162153		11.23	13.55	6.82	2.32	-6.73	-4.41
335	Positive_control	2	45.6	101.16	18.6	55.56	-82.56	-27		8.1	11.89	3.2	3.79	-8.69	-4.9		5.62963	8.50799	5.8125	2.87836	-2.69799	0.18287		0.87	3.63	4.91	2.76	1.28	4.04
344	Positive_control	2	123.8	67.34	94.6	-56.46	-2.74	-29.2		35.3	6.13	30.6	-29.17	14.47	-4.7		3.50708	10.9853	3.0915	7.47824	-7.84532	-0.415579		9.29	1.94	8.05	-7.35	6.11	-1.24
154	Positive_control	2	110.8	122.1	182.5	11.3	60.4	71.7		22.5	9.6	16.9	-12.9	7.3	-5.6		4.92444	12.7188	10.7988	7.79431	-1.91875	5.87437		10.55	10.67	1.46	0.12	-9.21	-9.09
299	Positive_control	2	74.3	80.45	87.2	6.15	-43.25	12.9		13.2	4.32	7.6	-8.88	3.28	-5.6		5.62879	18.6227	11.4737	12.9939	-13.7327	5.8449		1.65	0.48	5.82	-1.17	5.34	4.17
302	Positive_control	2	93.3	83.8	71.3	-9.5	-12.5	-22		24.1	40.57	17.9	16.47	-22.67	-6.2		3.87137	2.06557	3.98324	-1.8058	1.91443	0.111871		1.19	2.95	1.54	1.76	10.59	0.35
310	Positive_control	2	76.3	88.99	69.7	12.69	-49.29	-6.6		18.2	5.46	10.7	-12.74	5.24	-7.5		4.19231	16.2985	6.51402	12.1062	-12.5885	2.32171		5.54	1.98	3.84	-3.56	1.86	-1.7
324	Positive_control	2	76.5	85.54	77.9	9.04	-47.64	1.4		11.4	31.49	6.1	20.09	-25.39	-5.3		6.71053	2.71642	12.7705	-3.99411	3.49358	6.05997		11.15	11.47	1.46	0.32	-10.01	-9.69
346	Positive_control	2	41.2	113.26	30.5	72.06	-82.76	-10.7		8.8	12.8	4.7	4	-8.1	-4.1		4.68182	8.84844	6.48936	4.16662	-2.35844	1.80754		1.01	5.99	2.07	4.98	-3.92	1.06
136	Positive_control	2	41.5	35.9	45.4	-5.6	9.5	3.9		9.9	7.5	11.1	-2.4	3.6	1.2		4.19192	4.78667	4.09009	0.594747	-0.696667	-0.101829		6.66	7.47	8.13	0.81	0.66	1.47
306	Positive_control	2	79.4	76.96	75.6	-2.44	-51.36	-3.8		14.9	4.73	5.1	-10.17	0.37	-9.8		5.32886	16.2706	14.8235	10.9418	-11.2506	9.49467		1.12	1.63	1.26	0.51	-0.37	0.14
311	Positive_control	2	49.9	74.26	59.2	24.36	-55.06	9.3		7.7	9.93	3.0	2.23	-6.93	-4.7		6.48052	7.47835	19.7333	0.997829	-1.07835	13.2528		3.78	3.87	2.24	0.09	18.37	-1.54
345	Positive_control	2	76.8	159.04	75.2	82.24	-133.84	-1.6		12.5	12.9	5.2	0.4	-7.7	-7.3		6.144	12.3287	14.4615	6.18468	-7.47868	8.31754		2.01	4.63	2.38	2.62	-2.25	0.37
350	Positive_control	2	125	107.15	93.6	-17.85	-53.55	-31.4		24.1	6.25	21.9	-17.85	5.65	-2.2		5.18672	17.144	4.27397	11.9573	-12.644	-0.912749		1.53	2.54	4.24	1.01	1.7	2.71
308	Positive_control	2	72.1	62.78	62.6	-9.32	-30.18	-9.5		12.6	9.12	6.2	-3.48	-2.92	-6.4		5.72222	6.88377	10.0968	1.16155	-1.62377	4.37455		1.81	1.1	0.82	-0.71	-0.28	-0.99
313	Positive_control	2	65.4	35	77.9	-30.4	-7.1	12.5		8.2	17.9	4.3	9.7	-13.6	-3.9		7.97561	1.95531	18.1163	-6.0203	4.53469	10.1407		1.85	4.3	1.72	2.45	-2.58	-0.13
347	Positive_control	2	72.2	93.8	78.2	21.6	-55.6	6		9.6	5.12	5.3	-4.48	0.18	-4.3		7.52083	18.3203	14.7547	10.7995	-11.1103	7.23388		5.9	10	13.39	4.1	3.39	7.49
300	Positive_control	2	105.9	106.4	114.7	0.5	8.3	8.8		27.8	10.58	26.5	-17.22	5.92	-1.3		3.80935	10.0567	4.3283	6.24736	-3.10671	0.518949					0	0	0
215	Positive_control	2	96.5	88.4	89.5	-8.1	1.1	-7		31.9	25.4	26.1	-6.5	0.7	-5.8		3.02508	3.48031	3.42912	0.455237	-0.050315	0.40404		3.92	3	3.56	-0.92	0.56	-0.36
301	Positive_control	2	55.8	83.7	29.8	27.9	-53.9	-26		16.7	5.75	8.1	-10.95	2.35	-8.6		3.34132	14.5565	3.67901	11.2152	-10.8765	0.337695		4.53	2.45	3.36	-2.08	0.91	-1.17
352	Positive_control	2	48	83.64	23.3	35.64	-60.34	-24.7		6.2	5.43	3.1	-0.77	-2.33	-3.1		7.74194	15.4033	7.51613	7.66138	-7.88331	-0.225806		1.51	8.47	3.75	6.96	-4.72	2.24
298	Positive_control	2	66.8	99.83	52.7	33.03	-47.13	-14.1		9.5	4.99	6.8	-4.51	1.81	-2.7		7.03158	20.006	7.75	12.9744	-12.256	0.718421					0	0	0
137	Positive_control	2	54.8	65.1	66.3	10.3	1.2	11.5		7.6	7.4	9.6	-0.2	2.2	2		7.21053	8.7973	6.90625	1.58677	-1.8873	-0.304276		0.62	0.74	1.01	0.12	0.27	0.39
303	Positive_control	2	75.5	76.88	66.8	1.38	-40.08	-8.7		11.5	5.99	5.3	-5.51	-0.69	-6.2		6.56522	12.8347	12.6038	6.26951	-5.89472	6.03856		0.68	1.53	2.18	0.85	0.65	1.5
148	Positive_control	2	77.1	72.6	86.2	-4.5	13.6	9.1		8.9	8	10.1	-0.9	2.1	1.2		8.66292	9.075	8.53465	0.412079	-0.545	-0.128268		1.33	5.31	0.56	3.98	-4.75	-0.77
340	Positive_control	2	56	55.9	64.5	-0.1	-31.4	8.5		8.8	6.03	4.0	-2.77	-2.03	-4.8		6.36364	9.27032	16.125	2.90668	-3.14032	9.76136		1.56	2.48	2.22	0.92	-0.26	0.66
175	Positive_control	2	24.6	29.2	64.3	4.6	35.1	39.7		31.9	7.3	39.1	-24.6	1.8	7.2		0.77116	4	1.6445	3.22884	3.07	0.873341		11.69	12.88	6.73	1.19	-6.15	-4.96
223	Positive_control	2	60.1	67.5	82.4	7.4	14.9	22.3		6.9	8.5	10.1	1.6	1.6	3.2		8.71014	7.94118	8.15842	-0.768968	0.218824	-0.551729		1.6	2.8	8.23	1.2	5.43	6.63
357	Positive_control	2	69.7	127.22	65.3	57.52	-101.92	-4.4		19.9	14.94	18.3	-4.96	-6.64	-1.6		3.50251	8.51539	3.56831	5.01288	-5.46539	0.0657934		8.85	4.5	8.89	-4.35	4.39	0.04
334	Positive_control	2	34	76.06	17.3	42.06	-58.76	-16.7		4.4	6.7	2.4	2.3	-4.3	-2		7.72727	11.3522	7.20833	3.62497	-4.14224	-0.518939		0.69	2.25	2.18	1.56	-0.07	1.49
332	Positive_control	2	NA	NA	NA	NA	NA	NA		15.8	13.39	13.39	-2.41	0	-2.41		2.43038	4.03361	NA	1.60323	7.46639	NA		2.66	9.67	9.67	7.01	0	7.01
341	Positive_control	2	55.8	90.13	28.1	34.33	-62.03	-27.7		13	6.78	7.0	-6.22	0.22	-6		4.29231	13.2935	4.01429	9.0012	-9.28351	-0.278022		2.41	1	2.78	-1.41	1.78	0.37
362	BL-99_low	3	53.2	69.67	26.5	16.47	-43.17	-26.7		9.7	6.33	5.7	-3.37	-0.63	-4		5.48454	11.0063	4.64912	5.52178	-6.35632	-0.835413		1.36	1.31	2.93	-0.05	1.62	1.57
168	BL-99_low	3	NA	NA	NA	NA	NA	NA		NA	NA	NA	NA	NA	NA		NA	NA	NA	NA	NA	NA		NA	NA	NA	NA	NA	NA
169	BL-99_low	3	36.8	54.1	38.5	17.3	-15.6	1.7		6.5	3.3	7.2	-3.2	3.9	0.7		5.66154	16.3939	5.34722	10.7324	-11.0439	-0.314316		2.88	11.32	1.12	8.44	-10.2	-1.76
170	BL-99_low	3	48.5	57.1	59.3	8.6	2.2	10.8		5.5	4.7	6.4	-0.8	1.7	0.9		8.81818	12.1489	9.26562	3.33075	-2.87894	0.447443		4.31	12.2	4.04	7.89	-8.16	-0.27
171	BL-99_low	3	NA	NA	NA	NA	NA	NA		NA	NA	NA	NA	NA	NA		NA	NA	NA	NA	NA	NA		NA	NA	NA	NA	NA	NA
173	BL-99_low	3	64.2	43.7	61.0	-20.5	17.3	-3.2		10.7	9.3	10.0	-1.4	0.7	-0.7		6	4.69892	6.1	-1.30108	1.40108	0.1		6.42	10.55	1.60	4.13	-8.95	-4.82
174	BL-99_low	3	115.3	46.8	92.9	-68.5	46.1	-22.4		21.7	18.9	21.3	-2.8	2.4	-0.4		5.31336	2.47619	4.3615	-2.83717	1.88381	-0.951862		1.92	9.5	8.98	7.58	-0.52	7.06
176	BL-99_low	3	108.7	42.1	91.8	-66.6	9.7	-16.9		15.6	7.5	8.3	-8.1	0.8	-7.3		6.96795	5.61333	11.0602	-1.35462	0.626667	4.09229		3.34	2.16	1.89	-1.18	-0.27	-1.45
177	BL-99_low	3	41.2	72.8	65.0	31.6	-7.8	23.8		11.1	11.2	17.0	0.1	5.8	5.9		3.71171	6.5	3.82353	2.78829	-2.68	0.111818		1.58	1.56	5.26	-0.02	3.7	3.68
180	BL-99_low	3	72.3	80.7	124.6	8.4	43.9	52.3		8.8	9.1	19.0	0.3	9.9	10.2		8.21591	8.86813	6.55789	0.652223	-2.30813	-1.65801		7.2	8.04	14.64	0.84	6.6	7.44
181	BL-99_low	3	60.9	41.5	59.2	-19.4	17.7	-1.7		9.4	10.6	11.2	1.2	0.6	1.8		6.47872	3.91509	5.28571	-2.56363	1.37491	-1.19301		1.15	1.66	1.70	0.51	0.04	0.55
182	BL-99_low	3	63.3	45.3	87.9	-18	42.6	24.6		24.4	20.6	12.8	-3.8	-7.8	-11.6		2.59426	2.19903	6.86719	-0.395233	4.67097	4.27293		0.12	3.88	0.59	3.76	-3.29	0.47
163	BL-99_low	3	51.4	52.7	50.1	1.3	-2.6	-1.3		8.2	7.5	9.2	-0.7	1.7	1		6.26829	7.02667	5.44565	0.758374	-1.57667	-0.822641		3.05	12.24	3.27	9.19	-8.97	0.22
219	BL-99_low	3	NA	NA	NA	NA	NA	NA		NA	NA	NA	NA	NA	NA		NA	NA	NA	NA	NA	NA		NA	NA	NA	NA	NA	NA
241	BL-99_low	3	45.3	59.7	54.1	14.4	-5.6	8.8		17	11	8.7	-6	-2.3	-8.3		2.66471	5.42727	6.21839	2.76257	0.792727	3.55368		1.97	1.9	0.66	-0.07	-1.24	-1.31
242	BL-99_low	3	NA	NA	NA	NA	NA	NA		NA	NA	NA	NA	NA	NA		NA	NA	NA	NA	NA	NA		NA	NA	NA	NA	NA	NA
243	BL-99_low	3	38.2	39.2	39.9	1	0.7	1.7		9.3	11.1	10.7	1.8	-0.4	1.4		4.10753	3.53153	3.72897	-0.575995	0.198468	-0.378555		8.68	12.3	2.95	3.62	-9.35	-5.73
245	BL-99_low	3	73.6	79.9	88.9	6.3	9	15.3		10.9	11.9	12.6	1	0.7	1.7		6.75229	6.71429	7.05556	-0.0380079	0.345714	0.303262		3.55	2.6	4.61	-0.95	2.01	1.06
246	BL-99_low	3	56.2	58.6	50.7	2.4	-7.9	-5.5		9.2	11.2	9.2	2	-2	0		6.1087	5.23214	5.51087	-0.876553	0.277857	-0.597826		4.56	3.9	2.16	-0.66	-1.74	-2.4
247	BL-99_low	3	46.9	51.5	51.6	4.6	0.1	4.7		19.5	13.7	9.5	-5.8	-4.2	-10		2.40513	3.75912	5.43158	1.354	1.67088	3.02645		3.39	2.9	1.34	-0.49	-1.56	-2.05
164	BL-99_low	3	NA	NA	NA	NA	NA	NA		NA	NA	NA	NA	NA	NA		NA	NA	NA	NA	NA	NA		NA	NA	NA	NA	NA	NA
248	BL-99_low	3	58.2	58.5	59.4	0.3	0.9	1.2		11	10.9	10.2	-0.1	-0.7	-0.8		5.29091	5.36697	5.82353	0.0760634	0.453028	0.53262		1.18	1.6	0.10	0.42	-1.5	-1.08
226	BL-99_low	3	53.6	57.8	61.3	4.2	3.5	7.7		9.5	10.8	10.8	1.3	0	1.3		5.64211	5.35185	5.67593	-0.290253	0.328148	0.0338207		4.32	9.2	1.30	4.88	-7.9	-3.02
234	BL-99_low	3	NA	NA	NA	NA	NA	NA		NA	NA	NA	NA	NA	NA		NA	NA	NA	NA	NA	NA		NA	NA	NA	NA	NA	NA
252	BL-99_low	3	61.9	67.3	70.4	5.4	3.1	8.5		11	15.2	14.5	4.2	-0.7	3.5		5.62727	4.42763	4.85517	-1.19964	0.432368	-0.7721		8.87	5.4	14.37	-3.47	8.97	5.5
253	BL-99_low	3	15.5	14.5	14.6	-1	0.1	-0.9		4.1	4.8	4.6	0.7	-0.2	0.5		3.78049	3.02083	3.17391	-0.759654	0.149167	-0.606575		4.16	8.1	8.23	3.94	0.13	4.07
165	BL-99_low	3	63.9	31.4	61.7	-32.5	30.3	-2.2		10	10.6	13.3	0.6	2.7	3.3		6.39	2.96226	4.6391	-3.42774	1.67774	-1.7509		5.2	9.26	1.46	4.06	-7.8	-3.74
255	BL-99_low	3	105.4	133.3	99.4	27.9	-33.9	-6		27.4	27.3	17.8	-0.1	-9.5	-9.6		3.84672	4.88278	5.58427	1.03607	0.697216	1.73755		9.79	11.1	9.13	1.31	-1.97	-0.66
256	BL-99_low	3	77.3	70.9	68.0	-6.4	-2.9	-9.3		24.5	22.1	22.9	-2.4	0.8	-1.6		3.1551	3.20814	2.96943	0.0530428	-0.238145	-0.18567		12.39	14.1	5.77	1.71	-8.33	-6.62
257	BL-99_low	3	44.3	39.6	36.0	-4.7	-3.6	-8.3		8.8	8.9	7.6	0.1	-1.3	-1.2		5.03409	4.44944	4.73684	-0.584653	0.290562	-0.297249		4.6	7.2	1.42	2.6	-5.78	-3.18
258	BL-99_low	3	NA	NA	NA	NA	NA	NA		NA	NA	NA	NA	NA	NA		NA	NA	NA	NA	NA	NA		NA	NA	NA	NA	NA	NA
259	BL-99_low	3	57.8	51.3	46.7	-6.5	-4.6	-11.1		8.8	8.3	7.6	-0.5	-0.7	-1.2		6.56818	6.18072	6.14474	-0.387459	-0.0407229	-0.423445		4.42	5.3	2.07	0.88	-3.23	-2.35
260	BL-99_low	3	35.7	45.2	44.5	9.5	-0.7	8.8		22.2	27.3	28.4	5.1	1.1	6.2		1.60811	1.65568	1.5669	0.0475695	-0.0856777	-0.0412067					0	0	0
261	BL-99_low	3	81	77.5	75.1	-3.5	-2.4	-5.9		11.2	12.1	10.6	0.9	-1.5	-0.6		7.23214	6.40496	7.08491	-0.827184	0.675041	-0.147237		2.71	2.5	2.45	-0.21	-0.05	-0.26
262	BL-99_low	3	96.9	94.7	89.0	-2.2	-5.7	-7.9		19.5	19.8	18.6	0.3	-1.2	-0.9		4.96923	4.78283	4.78495	-0.186402	-0.00282828	-0.184285		4.12	4.8	2.83	0.68	-1.97	-1.29
263	BL-99_low	3	NA	NA	NA	NA	NA	NA		NA	NA	NA	NA	NA	NA		NA	NA	NA	NA	NA	NA		NA	NA	NA	NA	NA	NA
264	BL-99_low	3	127	140	126.2	13	-13.8	-0.8		34.7	35.1	50.7	0.4	15.6	16		3.65994	3.9886	2.48915	0.328662	-1.4986	-1.17079		12	12.44	22.81	0.44	10.37	10.81
265	BL-99_low	3	NA	NA	NA	NA	NA	NA		14.4	9.5	9.2	-4.9	-0.3	-5.2		0.180556	0.378947	NA	0.198392	0.191053	NA		2.69	4.7	6.57	2.01	1.87	3.88
266	BL-99_low	3	65.1	52.7	53.1	-12.4	0.4	-12		16.8	16.4	16.1	-0.4	-0.3	-0.7		3.875	3.21341	3.29814	-0.661585	0.0865854	-0.576863		13.4	13.1	4.70	-0.3	-8.4	-8.7
267	BL-99_low	3	30.1	31.9	28.7	1.8	-3.2	-1.4		4.7	6	5.1	1.3	-0.9	0.4		6.40426	5.31667	5.62745	-1.08759	0.313333	-0.776804		1.65	6.8	0.11	5.15	-6.69	-1.54
268	BL-99_low	3	68.2	65.5	70.8	-2.7	5.3	2.6		19.1	17.2	19.0	-1.9	1.8	-0.1		3.57068	3.80814	3.72632	0.237459	-0.0781395	0.155635		8.26	10.5	19.62	2.24	9.12	11.36
250	BL-99_low	3	56.7	72.9	53.6	16.2	-19.3	-3.1		12.2	14	11.9	1.8	-2.1	-0.3		4.64754	5.20714	4.5042	0.559602	-0.707143	-0.143339		3.69	8.4	2.61	4.71	-5.79	-1.08
166	BL-99_low	3	61.3	35.1	53.5	-26.2	18.4	-7.8		10.8	9.8	10.7	-1	0.9	-0.1		5.67593	3.58163	5	-2.09429	1.41837	-0.675926		5.1	6.56	8.56	1.46	2	3.46
355	BL-99_low	3	137.8	112.78	123.8	-25.02	-88.98	-14		22.5	9.12	4.9	-13.38	-4.22	-17.6		6.12444	12.3662	25.2653	6.24178	-7.50623	19.1409		3.33	1.1	1.95	-2.23	0.85	-1.38
358	BL-99_low	3	42.5	116.2	16.8	73.7	-99.4	-25.7		5.9	12.48	2.5	6.58	-9.98	-3.4		7.20339	9.3109	6.72	2.10751	-2.5909	-0.48339		1.43	0.98	2.57	-0.45	1.59	1.14
359	BL-99_low	3	38.5	113.26	10.8	74.76	-102.46	-27.7		4.5	6.75	1.6	2.25	-5.15	-2.9		8.55556	16.7793	6.75	8.2237	-10.0293	-1.80556		1.57	2.11	4.44	0.54	2.33	2.87
360	BL-99_low	3	92.9	175.95	92.4	83.05	-143.55	-0.5		19.2	24.16	7.0	4.96	-17.16	-12.2		4.83854	7.2827	13.2	2.44416	-2.6527	8.36146		1.92	1.91	5.30	-0.01	3.39	3.38
192	BL-99_high	4	52	32.4	57.4	-19.6	25	5.4		6.1	6.7	8.3	0.6	1.6	2.2		8.52459	4.83582	6.91566	-3.68877	2.08418	-1.60893		1.87	1.89	1.66	0.02	-0.23	-0.21
393	BL-99_high	4	58.9	84.6	51.3	25.7	-33.3	-7.6		9.2	9.8	8.2	0.6	-1.6	-1		6.40217	8.63265	6.2561	2.23048	-2.37265	-0.146076		1.82	7.44	2.59	5.62	-4.85	0.77
193	BL-99_high	4	64.2	71.2	75.2	7	4	11		16.1	17.2	18.7	1.1	1.5	2.6		3.98758	4.13953	4.02139	0.151957	-0.119535	0.0338127		5.55	5.11	6.37	-0.44	1.26	0.82
194	BL-99_high	4	34.2	64.4	46.3	30.2	-18.1	12.1		3.4	2	5.3	-1.4	3.3	1.9		10.0588	32.2	8.73585	22.1412	-23.46	-1.32297		6.63	9.27	0.16	2.64	-9.11	-6.47
195	BL-99_high	4	34.2	40.1	39.2	5.9	-0.9	5		4.6	2.1	7.2	-2.5	5.1	2.6		7.43478	19.0952	5.44444	11.6605	-13.6552	-1.99034		3.65	1.85	3.46	-1.8	1.61	-0.19
199	BL-99_high	4	47.5	47.1	29.7	-0.4	-17.4	-17.8		17.7	8.7	7.4	-9	-1.3	-10.3		2.68362	5.41379	4.01351	2.73018	-1.40379	1.3299		4.74	9.6	0.52	4.86	-9.08	-4.22
200	BL-99_high	4	NA	NA	NA	NA	NA	NA		NA	NA	NA	NA	NA	NA		NA	NA	NA	NA	NA	NA		NA	NA	NA	NA	NA	NA
201	BL-99_high	4	41	75.3	43.1	34.3	-32.2	2.1		7.3	7.4	9.1	0.1	1.7	1.8		5.61644	10.1757	4.73626	4.55924	-5.43568	-0.880175		6.16	9	0.96	2.84	-8.04	-5.2
251	BL-99_high	4	27.5	46.1	33.9	18.6	-12.2	6.4		4	3.7	4.6	-0.3	0.9	0.6		6.875	12.4595	7.36957	5.58446	-5.08946	0.494565		0.1	5.6	0.22	5.5	-5.38	0.12
204	BL-99_high	4	69.5	35.9	70.8	-33.6	34.9	1.3		13.3	13.2	17.2	-0.1	4	3.9		5.22556	2.7197	4.11628	-2.50587	1.4003	-1.10928		4.91	2.58	4.24	-2.33	1.66	-0.67
205	BL-99_high	4	NA	NA	NA	NA	NA	NA		10	4.4	9.1	-5.6	4.7	-0.9		NA	NA	NA	NA	NA	NA		8.08	10.34	0.64	2.26	-9.7	-7.44
186	BL-99_high	4	NA	NA	NA	NA	NA	NA		NA	NA	NA	NA	NA	NA		NA	NA	NA	NA	NA	NA		NA	NA	NA	NA	NA	NA
269	BL-99_high	4	NA	NA	NA	NA	NA	NA		5.6	6	6.5	0.4	0.5	0.9		NA	NA	NA	NA	NA	NA		3.79	6.93	0.43	3.14	-6.5	-3.36
271	BL-99_high	4	65.7	77.4	59.4	11.7	-18	-6.3		23.7	18	13.3	-5.7	-4.7	-10.4		2.77215	4.3	4.46617	1.52785	0.17	1.69401		4.03	7.3	1.85	3.27	-5.45	-2.18
272	BL-99_high	4	57.5	65.2	52.3	7.7	-12.9	-5.2		8.3	10.1	8.5	1.8	-1.6	0.2		6.92771	6.45545	6.15294	-0.472265	-0.305446	-0.77477		1.58	12.7	0.14	11.12	-12.56	-1.44
273	BL-99_high	4	NA	NA	NA	NA	NA	NA		NA	NA	NA	NA	NA	NA		NA	NA	NA	NA	NA	NA		NA	NA	NA	NA	NA	NA
274	BL-99_high	4	51.3	51.6	50.1	0.3	-1.5	-1.2		3.5	8.8	8.4	5.3	-0.4	4.9		14.6571	5.86364	5.96429	-8.79351	0.0963636	-8.69286		5.9	8.7	0.10	2.8	-8.6	-5.8
275	BL-99_high	4	NA	NA	NA	NA	NA	NA		NA	NA	NA	NA	NA	NA		NA	NA	NA	NA	NA	NA		NA	NA	NA	NA	NA	NA
276	BL-99_high	4	71.5	57.1	47.0	-14.4	-10.1	-24.5		20.6	14.5	11.5	-6.1	-3	-9.1		3.47087	3.93793	4.08696	0.467057	0.152069	0.616083		10.66	12.9	2.47	2.24	-10.43	-8.19
277	BL-99_high	4	51.5	57.7	54.5	6.2	-3.2	3		5.4	6.9	6.9	1.5	0	1.5		9.53704	8.36232	7.89855	-1.17472	-0.462319	-1.63849		3.87	6.7	4.44	2.83	-2.26	0.57
278	BL-99_high	4	18.4	16.4	16.7	-2	0.3	-1.7		16.3	15.8	17.2	-0.5	1.4	0.9		1.12883	1.03797	0.97093	-0.0908597	-0.0679747	-0.157904					0	0	0
279	BL-99_high	4	87.2	94.7	92.4	7.5	-2.3	5.2		17.6	11.3	18.1	-6.3	6.8	0.5		4.95455	8.38053	5.10497	3.42599	-3.28053	0.150427		7.58	7.3	23.35	-0.28	16.05	15.77
280	BL-99_high	4	46.2	57.8	57.1	11.6	-0.7	10.9		2	8.3	7.2	6.3	-1.1	5.2		23.1	6.96386	7.93056	-16.1361	0.966145	-15.1694		2.31	9.7	1.32	7.39	-8.38	-0.99
188	BL-99_high	4	76.1	103	92.6	26.9	-10.4	16.5		14	16.3	19.9	2.3	3.6	5.9		5.43571	6.31902	4.65327	0.883304	-1.66902	-0.782448		5.12	9.6	6.58	4.48	-3.02	1.46
282	BL-99_high	4	60.6	72.8	66.6	12.2	-6.2	6		12	13.2	11.6	1.2	-1.6	-0.4		5.05	5.51515	5.74138	0.465152	0.224848	0.691379		0.68	13	0.16	12.32	-12.84	-0.52
283	BL-99_high	4	87	88.3	86.7	1.3	-1.6	-0.3		16.2	17.2	16.9	1	-0.3	0.7		5.37037	5.13372	5.13018	-0.236649	-0.00372093	-0.240193		0.71	15.7	2.84	14.99	-12.86	2.13
284	BL-99_high	4	107.5	156.3	99.9	48.8	-56.4	-7.6		24.2	7.1	23.0	-17.1	15.9	-1.2		4.44215	22.0141	4.34348	17.5719	-17.6741	-0.0986705		2.68	5.3	10.28	2.62	4.98	7.6
285	BL-99_high	4	64.8	64.3	59.0	-0.5	-5.3	-5.8		6.7	8.7	9.3	2	0.6	2.6		9.67164	7.3908	6.34409	-2.28084	-1.0508	-3.32756		12.96	13.2	20.87	0.24	7.67	7.91
286	BL-99_high	4	62.9	65.3	63.8	2.4	-1.5	0.9		18.7	12.5	11.2	-6.2	-1.3	-7.5		3.36364	5.224	5.69643	1.86036	0.476	2.33279		6.59	13.1	1.56	6.51	-11.54	-5.03
287	BL-99_high	4	47.2	51.1	47.0	3.9	-4.1	-0.2		5.7	6.3	6.5	0.6	0.2	0.8		8.2807	8.11111	7.23077	-0.169591	-0.881111	-1.04993		3.58	5.9	2.59	2.32	-3.31	-0.99
288	BL-99_high	4	78.7	95.3	85.7	16.6	-9.6	7		14.7	9.2	17.2	-5.5	8	2.5		5.35374	10.3587	4.98256	5.00495	-5.3787	-0.371183		12.76	7.6	38.49	-5.16	30.89	25.73
189	BL-99_high	4	35.6	53.7	40.2	18.1	-13.5	4.6		5.2	5.5	7.1	0.3	1.6	1.9		6.84615	9.76364	5.66197	2.91748	-4.10364	-1.18418		2.95	2.16	3.52	-0.79	1.36	0.57
289	BL-99_high	4	109.9	104.4	85.1	-5.5	-19.3	-24.8		25.3	15.5	12.4	-9.8	-3.1	-12.9		4.34387	6.73548	6.8629	2.39161	0.124516	2.51903		0.34	13.3	1.81	12.96	-11.49	1.47
290	BL-99_high	4	109.6	107.2	88.5	-2.4	-18.7	-21.1		16.9	9.8	15.3	-7.1	5.5	-1.6		6.48521	10.9388	5.78431	4.45357	-5.15878	-0.700893		5.51	8.8	1.87	3.29	-6.93	-3.64
291	BL-99_high	4	49.1	51.4	50.0	2.3	-1.4	0.9		18.8	23.7	21.6	4.9	-2.1	2.8		2.6117	2.16878	2.31481	-0.442926	0.141224	-0.296887		3.4	8.8	1.41	5.4	-7.39	-1.99
292	BL-99_high	4	117.2	104.6	94.3	-12.6	-10.3	-22.9		31.2	12.3	44.1	-18.9	31.8	12.9		3.75641	8.50407	2.13832	4.74765	-6.36407	-1.61809					0	0	0
293	BL-99_high	4	47.2	52.4	50.3	5.2	-2.1	3.1		10.9	12.4	12.3	1.5	-0.1	1.4		4.33028	4.22581	4.08943	-0.104469	-0.135806	-0.240844		2.15	13.4	6.58	11.25	-6.82	4.43
294	BL-99_high	4	32.2	46.9	40.7	14.7	-6.2	8.5		2	9	6.8	7	-2.2	4.8		16.1	5.21111	5.98529	-10.8889	0.778889	-10.1147		0.9	3.2	6.87	2.3	3.67	5.97
295	BL-99_high	4	98.4	99.7	90.3	1.3	-9.4	-8.1		22	29	23.9	7	-5.1	1.9		4.47273	3.43793	3.77824	-1.0348	0.342069	-0.694485		1.32	13.5	2.47	12.18	-11.03	1.15
190	BL-99_high	4	43	65.1	57.9	22.1	-7.2	14.9		7.4	6.1	8.1	-1.3	2	0.7		5.81081	10.6721	7.14815	4.86132	-3.52213	1.33734		10.33	11.82	2.14	1.49	-9.68	-8.19
191	BL-99_high	4	119.7	132.2	97.8	12.5	-34.4	-21.9		25	19.6	18.7	-5.4	-0.9	-6.3		4.788	1.64286	5.22995	-3.14514	3.58714	0.441947		5.6	3.22	4.20	-2.38	0.98	-1.4
386	BL-99_high	4	61.7	149.36	67.3	87.66	-122.06	5.6		9.4	7.19	4.8	-2.21	-2.39	-4.6		6.56383	20.7733	14.0208	14.2095	-15.0833	7.457		2.06	11.02	2.94	8.96	-8.08	0.88
387	BL-99_high	4	82.2	115.16	99.1	32.96	-86.06	16.9		18.6	8.67	7.3	-9.93	-1.37	-11.3		4.41935	13.2826	13.5753	8.86323	-9.29258	9.15599		7.45	13.87	8.41	6.42	-5.46	0.96
391	BL-99_high	4	59.4	97.77	35.0	38.37	-62.77	-24.4		16.7	7.06	3.7	-9.64	-3.36	-13		3.55689	13.8484	9.45946	10.2916	-4.38844	5.90257		1.5	11.7	1.24	10.2	-10.46	-0.26
392	BL-99_high	4	61.2	51.02	31.6	-10.18	-19.42	-29.6		11.8	4.96	7.6	-6.84	2.64	-4.2		5.18644	10.2863	4.15789	5.09985	-6.12629	-1.02855		5.07	12.49	8.73	7.42	-3.76	3.66

## Sheet: Figure 2c
	Average abundance (V3 - V1)				P-value
	Placebo	Positive_control	BL-99_low	BL-99_high	Placebo	Positive_control	BL-99_low	BL-99_high
Alistipes putredinis	0.598	0.882	1.3	-0.555			ns/ns/*	ns/ns/*
Alistipes shahii	0.053	0.064	0.353	-0.365	ns/*/*	ns/ns/*	*/ns/**	*/*/**
Bacteroides caccae	0.18	0.121	0.081	-0.411		ns/ns/*	ns/ns/**	ns/*/**
Bacteroides eggerthii	0.475	0.144	0.193	-0.181	ns/ns/*	ns/ns/*	ns/ns/*	*/*/*
Bacteroides finegoldii	0.104	-0.118	0.057	-0.075	*/ns/*	*/*/ns	ns/*/*	*/ns/*
Bacteroides intestinalis	0.104	-0.117	0.186	-0.145			ns/ns/*	ns/ns/*
Bacteroides ovatus	0.679	0.576	0.508	-0.052	ns/ns/*	ns/ns/*	ns/ns/*	*/*/*
Bacteroides thetaiotaomicron	0.245	-0.11	0.325	-0.614	ns/ns/**		ns/ns/*	**/ns/*
Bacteroides uniformis	1.562	0.566	2.466	0.035	ns/ns/*		ns/ns/*	*/ns/*
Bacteroides xylanisolvens	0.146	0.089	0.2	-0.07	ns/ns/*		ns/ns/**	*/ns/**
Bifidobacterium animalis	-0.025	0.058	0.304	1.04	ns/**/**	ns/**/**	**/**/ns	**/**/ns
Blautia massiliensis	-0.36	0.011	-0.11	0.127	ns/ns/*			*/ns/ns
Clostridia unclassified SGB6385	0.103	0	0.019	-0.405	ns/ns/*		ns/ns/*	*/ns/*
Clostridium fessum	0.516	0.247	0.249	0.185	*/ns/ns	*/ns/ns
Clostridium SGB6179	0.62	0.044	-0.288	0.127		ns/*/ns	ns/*/ns
Clostridium sp AM22 11AC	0.347	-0.243	0.611	0.251	*/ns/ns	*/**/*	ns/**/ns	ns/*/ns
Collinsella aerofaciens	-0.549	0.095	-0.519	0.115	*/ns/ns	*/*/ns	ns/*/ns
Coprococcus eutactus	0.097	0.624	-0.089	0.257		ns/*/ns	ns/*/ns
Faecalibacterium prausnitzii	1.596	-0.001	-1.366	1.179	ns/*/ns		*/ns/*	ns/ns/*
Gemmiger formicilis	-0.635	-0.172	-0.35	0.14	ns/ns/*			*/ns/ns
Klebsiella aerogenes	-0.001	0	0.369	0.004	ns/ns/*			*/ns/ns
Lachnospira pectinoschiza	0.059	-0.013	0.14	0.179	*/ns/ns	*/**/*	ns/**/ns	ns/*/ns
Lachnospira SGB5076	0.136	0.032	0.014	0.002	ns/*/ns		*/ns/ns
Ligilactobacillus ruminis	-0.116	-0.028	0.021	0.288		ns/*/*	ns/*/ns	ns/*/ns
Ligilactobacillus salivarius	-0.042	-0.044	0.128	0.058		ns/ns/*		ns/*/ns
Mitsuokella multacida	0.079	0.169	-0.033	0.016		ns/*/ns	ns/*/ns
Parabacteroides distasonis	0.219	0.234	0.183	-0.117	ns/ns/**	ns/ns/*	ns/ns/**	**/*/**
Paraprevotella clara	0.078	0.114	0.049	-0.008	ns/ns/*		ns/ns/*	*/ns/*
Phascolarctobacterium faecium	0.344	0.529	0.194	0.099		ns/ns/**		ns/**/ns
Phocaeicola dorei	1.116	-0.088	-0.058	-0.131	*/**/**	*/ns/ns	**/ns/ns	**/ns/ns
Phocaeicola vulgatus	1.53	2.348	2.113	-0.546	ns/ns/*	ns/ns/*	ns/ns/*	*/*/*
Prevotella copri clade A	1.627	-0.272	-0.03	-0.374	ns/ns/*			*/ns/ns
Prevotella copri clade C	0.663	0.284	0.177	-0.154	ns/ns/*	ns/ns/**		*/**/ns
Roseburia intestinalis	0.384	0.12	-0.148	0.707			ns/ns/*	ns/ns/*
Ruminococcaceae unclassified SGB15265	-0.02	-0.167	0.158	0.055		ns/**/ns	ns/**/*	ns/ns/*

## Sheet: Figure 2d
class	name	Average abundance(V3 - V1)				P-value
		Placebo	Positive_control	BL-99_low	BL-99_high	Placebo	Positive_control	BL-99_low	BL-99_high
SCFA production	butyrate kinase	0.0005441	-0.0005025	7.1e-06	0.0006594	ns/ns/*	ns/ns/**	ns/ns/**	*/**/**
	lactoyl-CoA dehydratase	0.0003151	4.92e-05	0.0001261	0.0002063	*/ns/ns	*/ns/**		ns/**/ns
	propionaldehyde dehydrogenase	-0.000364	-0.0004412	-0.0005525	0.0001261			ns/ns/*	ns/ns/*
	butyryl-CoA:acetate CoA-transferase	0.0005459	-1.8e-06	0.000246	0.0004644	*/ns/ns	*/ns/*	ns/ns/*	ns/*/*
	acetyl-CoA decarbonylase/synthase	-0.001104	-0.0002814	-0.0010374	-0.000104
	acetyl-CoA synthase	-0.0005928	-0.0001691	-0.0008252	-6.81e-05
	methylmalonyl-CoA decarboxylase	0.0001233	-8.6e-06	-3.7e-05	1.8e-06
	phosphate phosphoketolase	-0.0010878	-0.0014164	-0.0013262	0.000382	ns/ns/**	ns/ns/**	ns/ns/**	**/**/**
Bile acid production	UDCA/UCA production	0.0025742	0.0025391	0.0027093	-0.0009498	ns/ns/*	ns/ns/*	ns/ns/**	*/*/**
	Primary Bas production	-0.0001455	-0.0002171	0.0004644	-0.0005032
	Secondary Bas production	-0.0003704	-0.0001539	-0.0001535	0.0001892
Toxin production	phenyllactate dehydrogenase(fldH/B/C)	1.99e-05	6.71e-05	-0.0003059	5.03e-05		ns/*/ns	ns/*/ns
	choline trimethylamine-lyase	-0.0004312	0.0002645	-0.0012498	-0.0008356		ns/*/ns	ns/*/ns
	4-hydroxyphenylacetate decarboxylase	0.0002034	0.000287	0.0001106	-0.000364		ns/ns/*		ns/*/ns
	typtophanase	0.0001212	0.0001442	0.0006696	-0.0002003
	pyruuvate:ferredoxin oxidoreductase A(porA)	0.0003584	-0.0002003	-0.0002661	0.0002774
	tyrosine phenol-lyase	0.0001894	0.0003342	-4.03e-05	-0.0001539

## Sheet: Figure 3a
	Average abundance (V3 - V1)				P-value
	Placebo	Positive_control	BL-99_low	BL-99_high	Placebo	Positive_control	BL-_low	BL-_high
1H-Pyrrole-2,5-dione, 3-ethyl-4-methyl-	0.17	-1.023	-0.456	1.31
2-Fluoro-6-trifluoromethylbenzoic acid, 4-tetradecyl ester	0.729	0.776	-1.358	-0.147	ns/**/ns	ns/**/ns	**/**/ns
2-Fluorobenzoic acid, 4-nitrophenyl ester	-0.792	-0.121	1.442	-0.528
3-Tetradecene, (E)-	-0.258	1.18	-1.208	0.287			ns/ns/**	ns/ns/**
9,12-Octadecadienoic acid, methyl ester, (E,E)-	-0.287	0.931	0.638	-1.282
9-Octadecenoic acid (Z)-, methyl ester	-0.694	0.401	1.223	-0.929
Acetic acid	-0.283	-0.664	-0.533	1.481	ns/ns/**	ns/ns/**	ns/ns/**	**/**/**
Butanoic acid	-0.812	-0.744	0.241	1.315	ns/ns/**	ns/ns/**	ns/ns/*	**/**/*
Cyclododecane	-1.016	1.353	-0.37	0.033		ns/*/ns	ns/*/ns
Cyclopentasiloxane, decamethyl-	0.731	0.429	-1.477	0.317
Cyclotetrasiloxane, octamethyl-	0.02	1.045	-1.351	0.286			ns/ns/*	ns/ns/*
Cyclotrisiloxane, hexamethyl-	-0.379	1.244	-1.116	0.251	ns/*/ns	ns/*/ns	*/*/ns
Hexadecanoic acid, methyl ester	0.121	-0.489	1.341	-0.973
Hexanoic acid	0.205	-1.323	0.019	1.099			ns/ns/*	ns/ns/*
Hexanoic acid, 2-methyl-	-0.393	1.084	-1.192	0.5	ns/ns/*	ns/*/ns	ns/*/**	*/ns/**
Indole	0.748	0.974	-0.93	-0.791
Indole, 3-methyl-	-0.633	0.936	-1.067	0.033	ns/*/ns	ns/*/ns	*/*/ns
Methyl valerate	-0.56	1.453	-0.744	-0.149
p-Cresol	-0.944	0.455	-0.7	-0.37
Pentanoic acid	-0.277	0.939	-1.286	0.624
Phenol	0.534	-1.198	1.06	-0.397
Phenol, 5-ethenyl-2-methoxy-	-0.118	-0.435	-0.873	-0.149	ns/ns/*	ns/ns/*	ns/ns/**	*/*/**
Phenylethyl Alcohol	0.175	0.237	0.984	-1.395
Propanoic acid	-1.131	0.34	0.638	1.199	ns/ns/*			*/ns/ns
Silanediol, dimethyl-	1.43	-0.726	-0.651	-0.053
Tridecanoic acid, 12-methyl-, methyl ester	1.054	-1.022	0.633	-0.666	ns/ns/*			*/ns/ns
Z-2-Dodecenol	1.164	-0.835	-0.833	0.504

## Sheet: Supp.Figure5
Group	Acetate	15 min	30 min	45 min		Butyrate	15 min	30 min	45 min
1	2 μmol/(kg-min)	198.524	223.956	163.074		0.1 μmol/(kg-min)	116.249	127.038	186.964
1		155.368	203.148	169.239			180.028	142.451	152.47
1		185.423	240.139	253.24			154.781	160.947	226.009
1		194.671	213.166	209.313			219.131	210.533	203.655
1		188.986	182.34	187.735			207.094	131.168	161.26
1		172.322	186.194	228.579			209.673	138.311	216.551
2	8 μmol/(kg-min)	226.667	220.145	236.087		0.5 μmol/(kg-min)	183.655	174.197	174.197
2		204.928	253.623	265.072			160.44	212.027	215.467
2		241.159	225.072	299.13			241.26	199.131	203.43
2		188.986	232.609	262.174			149.263	146.684	251.842
2		217.246	244.203	265.797			156.141	200.85	224.065
2		215.072	226.377	293.333			216.326	212.027	193.972
3	20 μmol/(kg-min)	361.449	319.42	358.116		1 μmol/(kg-min)	201.3	254.647	275.282
3		316.522	312.174	378.116			231.393	250.348	334.607
3		278.116	391.884	388.986			280.4	242.61	313.972
3		323.043	318.696	336.087			281.26	277.001	329.448
3		307.101	318.696	393.768			253.747	258.086	326.869
3		278.841	353.478	338.986			250.308	301.935	280.44
